# Supplementary material for: Dietary phytochemical index is associated with systemic inflammation, insulin resistance, and gut microbiota-derived metabolites in individuals with obesity: A cross-sectional study
Source: PLoS One. 2026 Apr 27;21(4):e0347754. doi: 10.1371/journal.pone.0347754 (PMC13119903; doi:10.1371/journal.pone.0347754)
Supplement: S2 File — (XLSX) [file pone.0347754.s002.xlsx]

## Sheet: data.los.2
age	bmi1	wc	fatmass	MuscleMass	met1	DPI.Q	DPI.T	tmao	HOMA	SBP	DBP	Adiponextin	leptin	enery	Carb	pro	Fat	fiber	tea	sex	marital_status	education_level	smoking	alcohol	new.a1c	new.FBG	new.LDL	new.HDL	new.TC	new.TG	new.Inslin
37	34.9	106	42	35	11	1	1	6.8	5.3	120	76	11.2	16	2550	318.75	114.75	90.6667	22	1	2	1	2	2	1	37.708	6.10534	2.8963	1.47401	5.55987	1.52422	135.603
40	30.6	91	35	31	23	4	3	2.7	1.9	125	80	10.5	17.5	2080	260	93.6	73.9556	16	1	1	2	3	1	2	39.894	4.49575	3.05146	1.39643	5.68916	1.58067	66.063
47	35.2	110	43	43	11	1	1	5.8	4.18	112	72	12.5	14.2	2600	325	117	92.4444	12	1	1	2	2	1	1	32.243	6.27185	2.45668	1.60331	5.04267	1.35486	104.31
47	31.8	95	36	32.8	18	3	2	3	2.28	118	74	11.5	15.8	2280	285	102.6	81.0667	27	2	1	2	2	1	2	35.522	4.71777	2.79286	1.49987	5.43057	1.46777	75.1032
45	35.8	109	43	36	10	1	1	7.5	5.82	127	82	10.2	18.5	2600	325	117	92.4444	11	1	2	2	2	1	2	42.08	6.21635	3.23248	1.34471	5.74088	1.63712	146.034
35	34.4	104	41.5	35.5	12	1	1	5.6	4.33	138	90	9.2	21	2520	315	113.4	89.6	14	1	1	2	2	2	1	45.359	5.71682	3.6721	1.18955	6.33566	1.75003	118.218
38	30.3	90	34	30	22	4	3	2.6	1.88	111	70	12	14.5	2100	262.5	94.5	74.6667	28	2	2	1	2	2	2	31.15	4.49575	2.5084	1.57745	4.91337	1.33228	65.3676
46	33.8	104	41	43	14	1	1	4.8	3.34	120	78	11	16	2440	305	109.8	86.7556	13	1	2	2	3	2	1	36.615	5.77233	2.84458	1.47401	5.37885	1.52422	90.402
41	31	93	35.5	32	20	4	3	2.8	2.05	115	73	12	14.5	2200	275	99	78.2222	28	2	1	2	2	2	2	34.429	4.60676	2.58598	1.55159	5.17197	1.41131	69.54
33	31	95	35	33	18	3	2	3	2.15	118	75	11.5	15.2	2250	281.25	101.25	80	26	2	2	2	3	1	2	35.522	4.71777	2.71528	1.49987	5.30127	1.46777	71.6262
39	34.5	107	43	36	10	1	1	6.5	5.44	145	95	8	23	2600	325	117	92.4444	12	1	2	1	3	2	2	53.01	6.10534	3.87898	1.08611	6.72356	1.86293	139.08
45	35.1	109	43	42	11	1	1	5.7	4.05	135	88	9.5	20	2580	322.5	116.1	91.7333	11	1	2	2	3	2	2	45.359	6.16085	3.62038	1.16369	6.20636	1.69358	102.919
40	31.1	92	36	36	19	2	1	3.6	2.67	118	75	11	15.5	2120	265	95.4	75.3778	15	1	2	2	3	2	1	37.708	5.3838	2.84458	1.55159	5.43057	1.46777	76.494
41	33.4	105	40	38	15	1	1	4.6	3.27	134	88	9.8	19.5	2410	301.25	108.45	85.6889	13	1	2	2	3	2	1	44.266	5.71682	3.56866	1.18955	6.15464	1.67099	89.0112
39	30.5	92	34	32.1	22	4	3	2.6	1.92	112	71	12.5	14	2150	268.75	96.75	76.4444	15	1	1	1	2	1	2	32.243	4.55126	2.45668	1.60331	5.04267	1.35486	66.063
42	34.5	103	40	35	12	1	1	5	3.83	117	76	11.2	15.5	2550	318.75	114.75	90.6667	24	2	1	1	2	2	1	35.522	5.55031	2.79286	1.52573	5.22369	1.44518	107.787
26	32.8	101	39	35	15	1	1	6	4.41	148	98	7.8	24	2350	293.75	105.75	83.5556	15	1	1	2	2	2	1	55.196	5.82783	4.00828	1.03439	6.85286	1.91939	118.218
43	34.7	108	42	41	12	1	1	5.3	3.76	140	95	8	23	2550	318.75	114.75	90.6667	12	1	2	2	3	2	1	53.01	5.99434	3.87898	1.03439	6.59426	1.80648	98.0514
37	30	91	33	32	22	4	3	2.5	1.84	112	71	12.5	14	2150	268.75	96.75	76.4444	14	1	2	1	2	2	2	32.243	4.49575	2.45668	1.60331	5.04267	1.35486	63.9768
42	31	93	35	32	20	4	3	2.8	2.05	148	98	7.8	24	2200	275	99	78.2222	15	1	1	2	3	1	2	55.196	4.60676	4.00828	1.03439	6.85286	1.91939	69.54
32	30.7	94	34.5	32.8	19	3	3	2.8	2.07	116	74	11.8	15	2220	277.5	99.9	78.9333	21	1	2	1	2	2	2	34.429	4.66226	2.6377	1.52573	5.24955	1.44518	69.54
41	33.4	105	40	38	15	1	1	4.6	3.27	134	88	9.8	19.5	2410	301.25	108.45	85.6889	13	1	2	2	3	2	1	44.266	5.71682	3.56866	1.18955	6.15464	1.67099	89.0112
38	30.3	90	34	30	22	4	3	2.6	1.88	118	74	11.5	15.8	2100	262.5	94.5	74.6667	12	1	1	1	2	2	2	35.522	4.49575	2.79286	1.49987	5.43057	1.46777	65.3676
46	31.8	95	36	32.8	18	3	2	3	2.28	118	74	11.5	15.8	2280	285	102.6	81.0667	27	2	2	1	2	2	2	35.522	4.71777	2.79286	1.49987	5.43057	1.46777	75.1032
26	32.8	101	39	35	15	1	1	6	4.41	148	98	7.8	24	2350	293.75	105.75	83.5556	30	2	2	2	2	2	2	55.196	5.82783	4.00828	1.03439	6.85286	1.91939	118.218
46	32.5	98	37	33	17	2	2	3.5	2.5	122	78	10.8	17	2320	290	104.4	82.4889	16	1	2	2	3	1	2	38.801	4.88428	2.97388	1.42229	5.55987	1.55809	79.971
45	35.8	109	43	36	10	1	1	7.5	5.82	127	82	10.2	18.5	2600	325	117	92.4444	11	1	2	2	2	1	2	42.08	6.21635	3.23248	1.34471	5.74088	1.63712	146.034
35	31.5	94	36.5	32	19.5	3	2	3.2	2.27	118	75	11.5	15.2	2250	281.25	101.25	80	25	2	2	1	2	2	2	35.522	4.77327	2.71528	1.49987	5.30127	1.46777	74.4078
40	35	109	44	36.5	9	1	1	7	5.82	148	98	7.8	24	2650	331.25	119.25	94.2222	11	1	2	2	3	2	1	55.196	6.21635	4.00828	1.03439	6.85286	1.91939	146.034
40	34.5	104	41	35	12	1	1	5.5	4.24	118	76	11.5	15.8	2520	315	113.4	89.6	15	1	1	1	2	2	2	36.615	5.66132	2.79286	1.49987	5.43057	1.49035	116.827
36	31.5	96	36	33	17	3	2	3.2	2.3	118	76	11.5	15.8	2250	281.25	101.25	80	16	1	2	2	3	1	2	36.615	4.77327	2.79286	1.49987	5.43057	1.49035	75.1032
35	34.4	104	41.5	35.5	12	1	1	5.6	4.33	138	90	9.2	21	2520	315	113.4	89.6	24	2	2	1	2	2	1	45.359	5.71682	3.6721	1.18955	6.33566	1.75003	118.218
36	31.5	96	36	33	17	3	2	3.2	2.3	118	76	11.5	15.8	2250	281.25	101.25	80	11	1	2	1	2	2	2	36.615	4.77327	2.79286	1.49987	5.43057	1.49035	75.1032
35	32.8	101	38.5	34.8	15	2	2	3.5	2.63	125	80	10.5	17.5	2380	297.5	107.1	84.6222	11	1	2	2	2	2	2	39.894	4.99528	3.05146	1.39643	5.68916	1.58067	82.0572
40	31.1	92	36	36	19	2	1	3.6	2.67	118	75	11	15.5	2120	265	95.4	75.3778	15	1	2	2	3	2	1	37.708	5.3838	2.84458	1.55159	5.43057	1.46777	76.494
38	30.3	90	34	30	22	4	3	2.6	1.88	111	70	12	14.5	2100	262.5	94.5	74.6667	28	2	1	1	1	2	2	31.15	4.49575	2.5084	1.57745	4.91337	1.33228	65.3676
47	31.8	95	36	32.8	18	3	2	3	2.28	118	74	11.5	15.8	2280	285	102.6	81.0667	27	2	1	2	2	1	2	35.522	4.71777	2.79286	1.49987	5.43057	1.46777	75.1032
44	30.8	92	36	37	20	2	2	3.4	2.46	118	76	11.2	15.5	2090	261.25	94.05	74.3111	27	2	2	2	2	1	2	35.522	5.2728	2.79286	1.49987	5.30127	1.46777	73.017
40	31	93	35	32	20	4	3	2.8	2.05	122	78	10.8	17	2200	275	99	78.2222	11	1	1	2	2	2	1	38.801	4.60676	2.97388	1.42229	5.55987	1.55809	69.54
33	34	105	42	35.5	11	1	1	5.2	4.05	138	90	9.2	21	2520	315	113.4	89.6	24	2	2	1	2	2	2	45.359	5.66132	3.6721	1.18955	6.33566	1.75003	111.264
41	32.8	101	39	41	15	2	1	4.3	3.02	114	74	12	14.5	2320	290	104.4	82.4889	23	1	2	2	2	1	2	33.336	5.60582	2.58598	1.57745	5.12025	1.41131	84.1434
38	35.8	109	43	36	10	1	1	7.5	5.82	118	74	11.5	15.8	2600	325	117	92.4444	28	2	2	2	2	2	1	35.522	6.21635	2.79286	1.49987	5.43057	1.46777	146.034
40	31.1	92	36	36	19	2	1	3.6	2.67	118	75	11	15.5	2120	265	95.4	75.3778	16	1	1	2	2	1	2	37.708	5.3838	2.84458	1.55159	5.43057	1.46777	76.494
37	30.4	91	34	30	22	4	3	2.5	1.75	118	76	11.2	15.5	2150	268.75	96.75	76.4444	17	1	2	2	2	2	1	35.522	4.44025	2.79286	1.49987	5.30127	1.46777	61.8906
43	34.9	106	42	35	11	1	1	6.8	5.3	135	88	9.5	20	2550	318.75	114.75	90.6667	24	2	2	1	2	2	2	45.359	6.10534	3.62038	1.16369	6.20636	1.69358	135.603
46	32.5	98	37	33	17	3	2	3.3	2.5	122	78	10.8	17	2320	290	104.4	82.4889	27	2	1	2	2	2	1	38.801	4.88428	2.97388	1.42229	5.55987	1.55809	79.971
39	33	100	38	34	15	2	2	3.8	2.78	134	88	9.8	19.5	2400	300	108	85.3333	21	1	2	1	2	2	2	44.266	4.99528	3.56866	1.18955	6.15464	1.67099	86.925
33	31.2	94	36	32.5	19	3	2	3	2.12	118	74	11.5	15.8	2250	281.25	101.25	80	27	2	1	2	2	2	2	35.522	4.66226	2.79286	1.49987	5.43057	1.46777	70.9308
33	31	95	35	33	18	3	2	3	2.15	118	75	11.5	15.2	2250	281.25	101.25	80	17	1	2	1	2	2	2	35.522	4.71777	2.71528	1.49987	5.30127	1.46777	71.6262
45	35.8	109	43	36	10	1	1	7.5	5.82	120	76	11.2	16	2600	325	117	92.4444	14	1	1	1	2	2	2	37.708	6.21635	2.8963	1.47401	5.55987	1.52422	146.034
38	35.8	109	43	36	10	1	1	7.5	5.82	118	74	11.5	15.8	2600	325	117	92.4444	15	1	1	2	2	2	1	35.522	6.21635	2.79286	1.49987	5.43057	1.46777	146.034
41	34.4	104	41.5	35.5	12	1	1	5.6	4.33	135	88	9.5	20	2520	315	113.4	89.6	11	1	1	1	2	2	2	44.266	5.71682	3.62038	1.24127	6.20636	1.69358	118.218
37	30.2	91	33.5	32	23	4	3	2.5	1.84	110	70	13	13.5	2100	262.5	94.5	74.6667	13	1	1	2	3	1	2	31.15	4.49575	2.37911	1.65503	4.91337	1.29841	63.9768
35	31.2	94	36	32.5	19	3	2	3	2.12	122	78	10.8	17	2250	281.25	101.25	80	11	1	1	2	3	1	2	38.801	4.66226	2.97388	1.42229	5.55987	1.55809	70.9308
42	34.9	108	42	39	12	1	1	5.5	3.87	116	75	11.5	15	2540	317.5	114.3	90.3111	24	2	2	2	2	1	2	34.429	6.04984	2.71528	1.52573	5.22369	1.44518	100.138
37	30.4	91	34	30	22	4	3	2.5	1.75	118	76	11.2	15.5	2150	268.75	96.75	76.4444	17	1	2	2	2	2	1	35.522	4.44025	2.79286	1.49987	5.30127	1.46777	61.8906
33	31.2	94	36	32.5	19	3	2	3	2.12	118	74	11.5	15.8	2250	281.25	101.25	80	16	1	1	1	2	1	2	35.522	4.66226	2.79286	1.49987	5.43057	1.46777	70.9308
38	34	104	42	36	12	2	2	5	3.83	135	88	9.5	20	2500	312.5	112.5	88.8889	26	2	1	1	3	1	2	44.266	5.55031	3.6721	1.18955	6.20636	1.75003	107.787
40	35	109	44	36.5	9	1	1	7	5.82	148	98	7.8	24	2650	331.25	119.25	94.2222	24	2	1	2	2	2	2	55.196	6.21635	4.00828	1.03439	6.85286	1.91939	146.034
41	31	93	35.5	32	20	4	3	2.8	2.05	115	73	12	14.5	2200	275	99	78.2222	16	1	1	1	2	1	2	34.429	4.60676	2.58598	1.55159	5.17197	1.41131	69.54
40	30.6	91	35	31.5	23	4	3	2.7	1.9	113	72	12.2	14.2	2080	260	93.6	73.9556	11	1	1	2	2	1	2	33.336	4.49575	2.5084	1.57745	5.12025	1.38873	66.063
45	33.5	102	40	34	14	2	1	4.8	3.44	120	78	11	16	2450	306.25	110.25	87.1111	25	2	1	2	3	1	2	36.615	5.43931	2.84458	1.47401	5.37885	1.52422	98.7468
35	34.2	104	41	35	12	1	1	6.5	4.86	116	75	11.5	15	2500	312.5	112.5	88.8889	11	1	2	2	2	1	2	34.429	5.99434	2.71528	1.52573	5.22369	1.44518	126.563
35	28.5	88	31.5	32	24	4	3	2.2	1.67	108	68	13.2	13	2050	256.25	92.25	72.8889	13	1	2	1	3	2	2	30.057	4.32924	2.32739	1.68089	4.78407	1.26454	59.8044
37	30.2	91	33.5	32.8	22	4	3	2.5	1.83	112	71	12.5	14	2150	268.75	96.75	76.4444	26	2	1	2	2	1	2	32.243	4.49575	2.45668	1.60331	5.04267	1.35486	63.2814
37	32.2	95	36.5	32	19.5	3	2	3.2	2.27	116	74	11.8	15	2220	277.5	99.9	78.9333	27	2	2	1	3	1	2	34.429	4.77327	2.6377	1.52573	5.24955	1.44518	74.4078
37	34.9	106	42	35	11	1	1	6.8	5.3	120	76	11.2	16	2550	318.75	114.75	90.6667	11	1	1	2	2	2	1	37.708	6.10534	2.8963	1.47401	5.55987	1.52422	135.603
39	31	92	35	31	21	4	3	2.8	2.05	125	80	10.5	18	2120	265	95.4	75.3778	16	1	2	1	2	2	2	40.987	4.60676	3.10318	1.29299	5.68916	1.58067	69.54
38	34.5	107	43	36	10	1	1	6.5	5.44	145	95	8	23	2600	325	117	92.4444	20	1	2	1	2	2	2	53.01	6.10534	3.87898	1.08611	6.72356	1.86293	139.08
45	35.8	109	43	36	10	1	1	7.5	5.82	127	82	10.2	18.5	2600	325	117	92.4444	20	1	1	2	3	1	2	42.08	6.21635	3.23248	1.34471	5.74088	1.63712	146.034
40	34.5	104	41	35	12	1	1	5.5	4.24	118	76	11.5	15.8	2520	315	113.4	89.6	#NULL!	#NULL!	2	1	3	1	2	36.615	5.66132	2.79286	1.49987	5.43057	1.49035	116.827
39	30.5	92	34	32.1	22	4	3	2.6	1.92	112	71	12.5	14	2150	268.75	96.75	76.4444	14	1	1	2	3	1	2	32.243	4.55126	2.45668	1.60331	5.04267	1.35486	66.063
42	33	100	38.5	34.5	15	2	2	3.5	2.67	125	80	10.5	17.5	2400	300	108	85.3333	28	2	2	1	2	2	2	39.894	4.99528	3.05146	1.39643	5.68916	1.58067	83.448
41	32.5	96	37	32	18	3	2	3.3	2.43	125	80	10.5	17.5	2250	281.25	101.25	80	12	1	1	1	2	2	1	39.894	4.82877	3.05146	1.39643	5.68916	1.58067	78.5802
35	30.9	91	36	36	20	2	2	3.2	2.41	112	72	12.5	14.2	2100	262.5	94.5	74.6667	16	1	1	1	1	1	1	32.243	5.2728	2.45668	1.60331	5.04267	1.35486	71.6262
39	34.5	107	43	36	10	1	1	6.5	5.44	145	95	8	23	2600	325	117	92.4444	15	1	2	2	3	1	2	53.01	6.10534	3.87898	1.08611	6.72356	1.86293	139.08
36	31.5	94	36.5	32	19.5	3	2	3.2	2.27	118	74	11.5	15.8	2250	281.25	101.25	80	11	1	1	1	2	2	1	35.522	4.77327	2.79286	1.49987	5.43057	1.46777	74.4078
42	30.6	91	35	31	23	4	3	2.7	1.9	136	90	9.2	20.5	2080	260	93.6	73.9556	27	2	2	1	2	2	2	46.452	4.49575	3.6721	1.13783	6.25808	1.71616	66.063
37	30	91	33	32	22	4	3	2.5	1.84	112	71	12.5	14	2150	268.75	96.75	76.4444	14	1	2	1	2	2	2	32.243	4.49575	2.45668	1.60331	5.04267	1.35486	63.9768
34	34.5	104	41	35	12	1	1	5.5	4.24	135	88	9.5	20	2520	315	113.4	89.6	28	2	2	1	2	2	2	44.266	5.66132	3.62038	1.24127	6.20636	1.69358	116.827
42	31	93	35	32	20	4	3	2.8	2.05	113	72	12.2	14.2	2200	275	99	78.2222	15	1	1	2	2	2	2	33.336	4.60676	2.5084	1.57745	5.12025	1.38873	69.54
34	32.5	99	37.5	34.5	16	3	2	3.2	2.45	120	78	11.2	16	2350	293.75	105.75	83.5556	16	1	1	2	3	2	2	37.708	4.88428	2.8963	1.44815	5.55987	1.52422	77.8848
37	33.5	103	41	35.5	13	2	2	4.8	3.65	132	86	9.8	19	2470	308.75	111.15	87.8222	24	2	1	1	3	1	2	43.173	5.43931	3.62038	1.24127	6.15464	1.69358	104.31
36	30.3	90	34	30	22	4	3	2.6	1.88	117	73	11.2	15.5	2100	262.5	94.5	74.6667	25	2	2	1	2	2	1	34.429	4.49575	2.767	1.52573	5.30127	1.44518	65.3676
36	29	89	32	32.5	23	4	3	2.3	1.73	110	70	13	13.5	2100	262.5	94.5	74.6667	14	1	1	1	3	2	2	31.15	4.38475	2.37911	1.65503	4.91337	1.29841	61.1952
41	34.4	104	41	35	12	1	1	5.5	4.24	140	95	8	23	2520	315	113.4	89.6	23	1	2	1	2	2	2	53.01	5.66132	3.87898	1.03439	6.59426	1.80648	116.827
47	35.7	109	43	36	10	1	1	7.8	6.02	112	72	12.5	14.2	2620	327.5	117.9	93.1556	24	2	1	1	2	2	1	32.243	6.27185	2.45668	1.60331	5.04267	1.35486	149.511
35	31.2	94	36	32.5	19	3	2	3	2.12	122	78	10.8	17	2250	281.25	101.25	80	16	1	1	2	2	2	2	38.801	4.66226	2.97388	1.42229	5.55987	1.55809	70.9308
39	33	100	38	34	15	2	2	3.8	2.78	118	75	11.5	15.2	2400	300	108	85.3333	13	1	1	1	2	2	2	35.522	4.99528	2.71528	1.49987	5.30127	1.46777	86.925
35	34.4	104	41.5	35.5	12	1	1	5.6	4.33	138	90	9.2	21	2520	315	113.4	89.6	27	2	2	2	2	1	2	45.359	5.71682	3.6721	1.18955	6.33566	1.75003	118.218
33	31	95	35.5	33.8	18	3	2	2.9	2.15	118	75	11.5	15.2	2250	281.25	101.25	80	27	2	1	2	2	1	2	35.522	4.71777	2.71528	1.49987	5.30127	1.46777	71.6262
35	34.4	104	41.5	35.5	12	1	1	5.6	4.33	138	90	9.2	21	2520	315	113.4	89.6	13	1	2	1	1	2	2	45.359	5.71682	3.6721	1.18955	6.33566	1.75003	118.218
34	31.2	94	36	32.5	19	3	2	3	2.12	116	74	11.8	15	2250	281.25	101.25	80	11	1	2	1	2	2	1	34.429	4.66226	2.6377	1.52573	5.24955	1.44518	70.9308
42	34.5	103	40	35	12	1	1	5	3.83	117	76	11.2	15.5	2550	318.75	114.75	90.6667	21	1	1	2	1	2	2	35.522	5.55031	2.79286	1.52573	5.22369	1.44518	107.787
36	29.8	90	32.5	32.2	23	4	3	2.4	1.78	110	70	12.8	13.8	2100	262.5	94.5	74.6667	13	1	1	2	2	2	1	31.15	4.44025	2.40497	1.62917	4.96509	1.33228	62.586
33	31.2	94	36	32.5	19	3	2	3	2.12	118	74	11.5	15.8	2250	281.25	101.25	80	28	2	2	2	2	2	2	35.522	4.66226	2.79286	1.49987	5.43057	1.46777	70.9308
43	33	100	38.5	34.5	15	2	2	3.5	2.67	125	80	10.5	17.5	2400	300	108	85.3333	16	1	2	2	3	2	1	39.894	4.99528	3.05146	1.39643	5.68916	1.58067	83.448
46	32.5	98	37	33	17	3	2	3.3	2.5	122	78	10.8	17	2320	290	104.4	82.4889	11	1	2	1	3	2	2	38.801	4.88428	2.97388	1.42229	5.55987	1.55809	79.971
37	29.8	91	33	32.8	22	4	3	2.4	1.8	111	71	12.7	14	2120	265	95.4	75.3778	12	1	2	1	3	2	2	32.243	4.44025	2.43082	1.62917	4.96509	1.33228	62.586
42	34.9	108	42	39	12	1	1	5.5	3.87	116	75	11.5	15	2540	317.5	114.3	90.3111	11	1	2	2	3	2	2	34.429	6.04984	2.71528	1.52573	5.22369	1.44518	100.138
40	35	109	44	36.5	9	1	1	7	5.82	148	98	7.8	24	2650	331.25	119.25	94.2222	29	2	1	2	2	1	2	55.196	6.21635	4.00828	1.03439	6.85286	1.91939	146.034
40	30.6	91	35	31	23	4	3	2.7	1.9	125	80	10.5	17.5	2080	260	93.6	73.9556	11	1	1	1	2	2	1	39.894	4.49575	3.05146	1.39643	5.68916	1.58067	66.063
37	29.8	91	33	32.8	22	4	3	2.4	1.8	111	71	12.7	14	2120	265	95.4	75.3778	12	1	2	1	3	2	2	32.243	4.44025	2.43082	1.62917	4.96509	1.33228	62.586
36	31.5	96	36	33	17	3	2	3	2.3	118	76	11.5	15.8	2250	281.25	101.25	80	24	2	1	2	2	1	2	36.615	4.77327	2.79286	1.49987	5.43057	1.49035	75.1032
37	33.5	104	41	35	12	2	2	4.8	3.83	135	88	9.5	20	2500	312.5	112.5	88.8889	16	1	2	1	1	2	2	44.266	5.55031	3.62038	1.24127	6.20636	1.69358	107.787
38	32.5	96	37	32	18	3	2	3.3	2.43	118	76	11.5	15.8	2250	281.25	101.25	80	11	1	2	1	2	2	1	36.615	4.82877	2.79286	1.49987	5.43057	1.49035	78.5802
28	32.8	101	39	35	15	1	1	6	4.41	145	95	8	23	2350	293.75	105.75	83.5556	17	1	1	1	2	2	2	53.01	5.82783	3.87898	1.08611	6.72356	1.86293	118.218
41	34.4	104	41	35	12	1	1	5.5	4.24	140	95	8	23	2520	315	113.4	89.6	23	1	2	1	2	2	2	53.01	5.66132	3.87898	1.03439	6.59426	1.80648	116.827
37	30.2	91	33.5	32	23	4	3	2.5	1.84	110	70	13	13.5	2100	262.5	94.5	74.6667	21	1	1	2	2	2	1	31.15	4.49575	2.37911	1.65503	4.91337	1.29841	63.9768
42	34.9	108	42	39	12	1	1	5.5	3.87	116	75	11.5	15	2540	317.5	114.3	90.3111	11	1	2	2	3	2	2	34.429	6.04984	2.71528	1.52573	5.22369	1.44518	100.138
35	30.9	91	36	36	20	2	2	3.2	2.41	112	72	12.5	14.2	2100	262.5	94.5	74.6667	16	1	1	1	1	1	1	32.243	5.2728	2.45668	1.60331	5.04267	1.35486	71.6262
46	32.5	98	37	33	17	3	2	3.3	2.5	122	78	10.8	17	2320	290	104.4	82.4889	27	2	1	2	2	2	1	38.801	4.88428	2.97388	1.42229	5.55987	1.55809	79.971
42	31	93	35	32	20	4	3	2.8	2.05	113	72	12.2	14.2	2200	275	99	78.2222	28	2	2	1	3	1	2	33.336	4.60676	2.5084	1.57745	5.12025	1.38873	69.54
40	33.5	101	39	34	14	2	2	4.2	2.94	128	85	9	19.5	2450	306.25	110.25	87.1111	24	2	1	1	1	2	2	47.545	5.16179	3.36178	1.29299	5.94776	1.58067	89.0112
39	30.5	92	33.5	32.1	22	4	3	2.6	1.84	110	70	13	13.5	2150	268.75	96.75	76.4444	16	1	1	1	2	2	2	31.15	4.49575	2.37911	1.65503	4.91337	1.29841	63.9768
39	35	109	44	36.5	9	1	1	7	5.82	148	98	7.8	24	2650	331.25	119.25	94.2222	29	2	2	1	2	2	1	55.196	6.21635	4.00828	1.03439	6.85286	1.91939	146.034
40	30.6	91	35	31	23	4	3	2.7	1.9	125	80	10.5	17.5	2080	260	93.6	73.9556	11	1	1	1	2	2	1	39.894	4.49575	3.05146	1.39643	5.68916	1.58067	66.063
34	31.2	94	36	32.5	19	3	2	3	2.12	116	74	11.8	15	2250	281.25	101.25	80	30	2	2	1	2	2	2	34.429	4.66226	2.6377	1.52573	5.24955	1.44518	70.9308
39	30.3	93	34	33.2	20	4	3	2.6	1.89	114	73	12.2	14.5	2180	272.5	98.1	77.5111	11	1	2	1	3	2	2	33.336	4.55126	2.53426	1.57745	5.12025	1.38873	66.063
40	32	97	37.5	33.5	18	3	2	3.3	2.42	120	76	11.2	16	2300	287.5	103.5	81.7778	15	1	2	2	3	1	2	37.708	4.82877	2.8963	1.47401	5.55987	1.52422	77.8848
41	32.5	96	37	32	18	3	2	3.3	2.43	125	80	10.5	17.5	2250	281.25	101.25	80	24	2	2	1	3	2	2	39.894	4.82877	3.05146	1.39643	5.68916	1.58067	78.5802
37	33.5	104	41	35	12	2	1	5	3.83	135	88	9.5	20	2500	312.5	112.5	88.8889	14	1	2	2	3	2	1	44.266	5.55031	3.62038	1.24127	6.20636	1.69358	107.787
38	31.4	93	37	35	19	2	2	3.5	2.55	115	73	11.8	14	2140	267.5	96.3	76.0889	15	1	2	2	3	2	1	33.336	5.3283	2.6377	1.55159	5.17197	1.38873	75.1032
33	34	105	42	35.5	11	1	1	5.2	4.05	138	90	9.2	21	2520	315	113.4	89.6	15	1	2	2	3	1	2	45.359	5.66132	3.6721	1.18955	6.33566	1.75003	111.264
39	30.5	92	34	32.1	22	4	3	2.6	1.92	112	71	12.5	14	2150	268.75	96.75	76.4444	14	1	1	2	3	1	2	32.243	4.55126	2.45668	1.60331	5.04267	1.35486	66.063
33	34	105	42	35.5	11	1	1	5.2	4.05	138	90	9.2	21	2520	315	113.4	89.6	24	2	2	1	2	2	2	45.359	5.66132	3.6721	1.18955	6.33566	1.75003	111.264
35	34.4	104	41.5	35.5	12	1	1	5.6	4.33	138	90	9.2	21	2520	315	113.4	89.6	14	1	1	2	2	2	1	45.359	5.71682	3.6721	1.18955	6.33566	1.75003	118.218
38	34	104	42	36	12	2	2	5	3.83	135	88	9.5	20	2500	312.5	112.5	88.8889	26	2	1	1	3	1	2	44.266	5.55031	3.6721	1.18955	6.20636	1.75003	107.787
37	30	91	33	32	22	4	3	2.5	1.84	112	71	12.5	14	2150	268.75	96.75	76.4444	29	2	2	2	2	2	2	32.243	4.49575	2.45668	1.60331	5.04267	1.35486	63.9768
33	31.2	94	36	32.5	19	3	2	3	2.12	118	74	11.5	15.8	2250	281.25	101.25	80	28	2	2	2	2	2	2	35.522	4.66226	2.79286	1.49987	5.43057	1.46777	70.9308
41	31.5	94	36	32.8	19	3	2	3	2.12	117	73	11.2	15.5	2250	281.25	101.25	80	25	2	2	1	2	2	1	34.429	4.66226	2.767	1.52573	5.30127	1.44518	70.9308
38	30.5	92	34	33	21	4	3	2.6	1.89	113	72	12.2	14.2	2180	272.5	98.1	77.5111	23	1	1	2	2	1	2	33.336	4.55126	2.5084	1.57745	5.12025	1.38873	64.6722
39	30.5	93	34	32.5	20	4	3	2.7	2.02	115	73	12	14.5	2200	275	99	78.2222	27	2	2	2	2	2	2	34.429	4.60676	2.58598	1.55159	5.17197	1.41131	68.1492
39	31.6	94	37	34	19	2	2	3.4	2.52	111	70	12	14.5	2160	270	97.2	76.8	15	1	2	2	3	2	1	31.15	5.3283	2.5084	1.57745	4.91337	1.33228	74.4078
42	31	93	35	32	20	4	3	2.8	2.05	148	98	7.8	24	2200	275	99	78.2222	15	1	1	2	3	1	2	55.196	4.60676	4.00828	1.03439	6.85286	1.91939	69.54
43	34.9	106	42	35	11	1	1	6.8	5.3	140	92	9	21.5	2550	318.75	114.75	90.6667	13	1	1	1	2	2	1	46.452	6.10534	3.74968	1.16369	6.41324	1.7839	135.603
36	30.2	91	34	31.5	23.5	4	3	2.7	1.92	112	71	12.5	14	2100	262.5	94.5	74.6667	23	1	2	1	3	2	2	32.243	4.55126	2.45668	1.60331	5.04267	1.35486	66.063
38	30.3	90	34	30	22	4	3	2.6	1.88	118	74	11.5	15.8	2100	262.5	94.5	74.6667	12	1	1	1	2	2	2	35.522	4.49575	2.79286	1.49987	5.43057	1.46777	65.3676
42	31.5	94	36	32.8	19	3	2	3	2.12	117	73	11.2	15.5	2250	281.25	101.25	80	28	2	1	2	2	2	1	34.429	4.66226	2.767	1.52573	5.30127	1.44518	70.9308
36	30.3	90	34	30	22	4	3	2.6	1.88	117	73	11.2	15.5	2100	262.5	94.5	74.6667	14	1	1	2	2	1	2	34.429	4.49575	2.767	1.52573	5.30127	1.44518	65.3676
40	30.6	91	35	31.5	23	4	3	2.7	1.9	113	72	12.2	14.2	2080	260	93.6	73.9556	12	1	2	1	2	2	1	33.336	4.49575	2.5084	1.57745	5.12025	1.38873	66.063
38	32.5	96	37	32	18	3	2	3.3	2.43	118	76	11.5	15.8	2250	281.25	101.25	80	24	2	1	2	2	2	1	36.615	4.82877	2.79286	1.49987	5.43057	1.49035	78.5802
36	31.5	96	36	33	17	3	2	3.2	2.3	118	76	11.5	15.8	2250	281.25	101.25	80	16	1	2	2	3	1	2	36.615	4.77327	2.79286	1.49987	5.43057	1.49035	75.1032
38	30.3	90	34	30	22	4	3	2.6	1.88	118	74	11.5	15.8	2100	262.5	94.5	74.6667	15	1	2	1	3	2	2	35.522	4.49575	2.79286	1.49987	5.43057	1.46777	65.3676
42	34.5	103	40	35	12	1	1	5	3.83	138	90	9.2	21	2550	318.75	114.75	90.6667	14	1	2	1	3	1	2	45.359	5.55031	3.6721	1.18955	6.33566	1.75003	107.787
35	32.8	101	38.5	34.5	15	2	2	3.8	2.67	125	80	10.5	17.5	2380	297.5	107.1	84.6222	28	2	2	1	3	2	2	39.894	4.99528	3.05146	1.39643	5.68916	1.58067	83.448
37	30.5	92	33.5	32.1	22	4	3	2.6	1.84	125	80	10.5	17.5	2150	268.75	96.75	76.4444	16	1	1	2	2	2	2	39.894	4.49575	3.05146	1.39643	5.68916	1.58067	63.9768
37	34.9	106	42	35	11	1	1	6.8	5.3	120	76	11.2	16	2550	318.75	114.75	90.6667	22	1	2	1	2	2	1	37.708	6.10534	2.8963	1.47401	5.55987	1.52422	135.603
39	30.3	93	34	33.2	20	4	3	2.6	1.89	114	73	12.2	14.5	2180	272.5	98.1	77.5111	11	1	2	1	3	2	2	33.336	4.55126	2.53426	1.57745	5.12025	1.38873	66.063
37	31.3	93	36	36	20	2	2	3.2	2.44	115	74	11.5	15	2110	263.75	94.95	75.0222	16	1	2	2	3	2	2	34.429	5.2728	2.71528	1.55159	5.17197	1.41131	72.3216
35	31.5	95	36	33	18	3	3	2.8	2.25	116	74	11.8	15	2250	281.25	101.25	80	11	1	1	2	3	1	2	34.429	4.66226	2.74114	1.52573	5.30127	1.44518	70.9308
35	32.8	101	38.5	34.5	15	2	2	3.8	2.67	125	80	10.5	17.5	2380	297.5	107.1	84.6222	16	1	2	1	2	2	2	39.894	4.99528	3.05146	1.39643	5.68916	1.58067	83.448
33	31	95	35.5	33.8	18	3	2	2.9	2.15	118	75	11.5	15.2	2250	281.25	101.25	80	13	1	2	2	2	2	2	35.522	4.71777	2.71528	1.49987	5.30127	1.46777	71.6262
40	33.5	101	39	34	14	2	2	4.2	2.94	128	85	9	19.5	2450	306.25	110.25	87.1111	24	2	1	1	1	2	2	47.545	5.16179	3.36178	1.29299	5.94776	1.58067	89.0112
42	32.2	95	38	37	18	2	1	3.8	2.8	138	92	8.5	22	2230	278.75	100.35	79.2889	15	1	1	2	2	1	2	50.824	5.49481	3.74968	1.08611	6.46496	1.75003	79.971
38	30.5	92	34	33	21	4	3	2.6	1.89	113	72	12.2	14.2	2180	272.5	98.1	77.5111	23	1	1	2	2	1	2	33.336	4.55126	2.5084	1.57745	5.12025	1.38873	64.6722
41	31	93	35.5	32	20	4	3	2.8	2.05	115	73	12	14.5	2200	275	99	78.2222	22	1	2	1	2	2	2	34.429	4.60676	2.58598	1.55159	5.17197	1.41131	69.54
36	30.7	91	36	35	22	2	2	3	2.29	136	90	9.2	20.5	2080	260	93.6	73.9556	16	1	2	2	3	2	1	46.452	5.16179	3.6721	1.13783	6.25808	1.71616	69.54
36	29.8	90	32.5	32.2	23	4	3	2.4	1.78	110	70	12.8	13.8	2100	262.5	94.5	74.6667	20	1	2	1	2	2	2	31.15	4.44025	2.40497	1.62917	4.96509	1.33228	62.586
38	30.6	91	35	31	23	4	3	2.7	1.9	145	95	8	23	2080	260	93.6	73.9556	12	1	1	2	2	2	1	53.01	4.49575	3.87898	1.08611	6.72356	1.86293	66.063
33	34	105	42	35.5	11	1	1	5.2	4.05	138	90	9.2	21	2520	315	113.4	89.6	15	1	2	2	3	1	2	45.359	5.66132	3.6721	1.18955	6.33566	1.75003	111.264
40	31	93	35	32	20	4	3	2.8	2.05	122	78	10.8	17	2200	275	99	78.2222	11	1	1	2	2	2	1	38.801	4.60676	2.97388	1.42229	5.55987	1.55809	69.54
39	33	100	38	34	15	2	2	3.8	2.78	118	75	11.5	15.2	2400	300	108	85.3333	13	1	1	1	2	2	2	35.522	4.99528	2.71528	1.49987	5.30127	1.46777	86.925
40	32	97	37.5	33.5	18	3	2	3.3	2.42	120	76	11.2	16	2300	287.5	103.5	81.7778	15	1	2	2	3	1	2	37.708	4.82877	2.8963	1.47401	5.55987	1.52422	77.8848
40	33.5	104	41	39	14	1	1	4.5	3.2	128	85	9	19.5	2420	302.5	108.9	86.0444	13	1	2	2	3	2	1	47.545	5.66132	3.36178	1.29299	5.94776	1.58067	87.6204
37	33	100	38	34	15	2	2	4.2	2.94	125	80	10.5	17.5	2400	300	108	85.3333	29	2	1	2	2	2	2	39.894	5.16179	3.05146	1.39643	5.68916	1.58067	89.0112
35	31.5	94	36.5	32	19.5	3	2	3.2	2.27	118	75	11.5	15.2	2250	281.25	101.25	80	17	1	2	1	2	2	2	35.522	4.77327	2.71528	1.49987	5.30127	1.46777	74.4078
38	35.8	109	43	36	10	1	1	7.5	5.82	118	74	11.5	15.8	2600	325	117	92.4444	16	1	2	2	2	1	2	35.522	6.21635	2.79286	1.49987	5.43057	1.46777	146.034
34	32.5	100	38	34.5	16	3	2	3.2	2.45	122	78	10.8	17	2350	293.75	105.75	83.5556	16	1	2	1	2	2	2	38.801	4.88428	2.97388	1.42229	5.55987	1.55809	77.8848
41	31	93	35.5	32	20	4	3	2.8	2.05	115	73	12	14.5	2200	275	99	78.2222	22	1	2	1	2	2	2	34.429	4.60676	2.58598	1.55159	5.17197	1.41131	69.54
46	32.5	98	37	33	17	2	2	3.5	2.5	122	78	10.8	17	2320	290	104.4	82.4889	24	2	1	2	2	1	2	38.801	4.88428	2.97388	1.42229	5.55987	1.55809	79.971
41	32.5	96	37	32	18	3	2	3.3	2.43	125	80	10.5	17.5	2250	281.25	101.25	80	12	1	1	1	2	2	1	39.894	4.82877	3.05146	1.39643	5.68916	1.58067	78.5802
36	30.2	91	34	31.5	23.5	4	3	2.7	1.92	112	71	12.5	14	2100	262.5	94.5	74.6667	14	1	1	1	2	2	2	32.243	4.55126	2.45668	1.60331	5.04267	1.35486	66.063
36	30.1	90	35	31	20	4	3	2.6	1.84	112	72	12.5	14.2	2100	262.5	94.5	74.6667	14	1	1	2	2	1	2	32.243	4.49575	2.45668	1.60331	5.04267	1.35486	63.9768
36	31.5	94	36.5	32	19.5	3	2	3.2	2.27	118	74	11.5	15.8	2250	281.25	101.25	80	16	1	1	2	3	1	2	35.522	4.77327	2.79286	1.49987	5.43057	1.46777	74.4078
36	29.8	90	32.5	32.2	23	4	3	2.4	1.78	110	70	12.8	13.8	2100	262.5	94.5	74.6667	13	1	1	2	2	2	1	31.15	4.44025	2.40497	1.62917	4.96509	1.33228	62.586
32	30.8	94	35	33.5	19	3	3	2.8	2	116	74	11.8	15	2220	277.5	99.9	78.9333	17	1	1	1	3	2	2	34.429	4.66226	2.6377	1.52573	5.24955	1.44518	69.54
38	32.2	96	36	32	19	3	2	3.4	2.38	115	74	11.5	15	2220	277.5	99.9	78.9333	27	2	1	2	1	2	2	34.429	4.77327	2.71528	1.55159	5.17197	1.41131	77.8848
46	33.8	104	41	43	14	1	1	4.8	3.34	120	78	11	16	2440	305	109.8	86.7556	20	1	2	2	2	1	2	36.615	5.77233	2.84458	1.47401	5.37885	1.52422	90.402
38	34	105	42	35.5	11	2	1	5	4.05	138	90	9.2	21	2520	315	113.4	89.6	14	1	2	1	1	2	2	45.359	5.66132	3.6721	1.18955	6.33566	1.75003	111.264
34	34.2	106	42.5	36	10	1	1	5.5	4.22	140	92	9	21.5	2550	318.75	114.75	90.6667	26	2	2	1	2	2	2	46.452	5.71682	3.74968	1.16369	6.41324	1.7839	114.741
37	30.2	91	33.5	32.8	22	4	3	2.5	1.83	112	71	12.5	14	2150	268.75	96.75	76.4444	12	1	1	2	3	2	2	32.243	4.49575	2.45668	1.60331	5.04267	1.35486	63.2814
37	31	93	37	35	21	2	2	3.1	2.34	125	80	10.5	18	2110	263.75	94.95	75.0222	29	2	2	2	2	1	2	40.987	5.21729	3.10318	1.29299	5.68916	1.58067	70.2354
43	34.9	106	42	35	11	1	1	6.8	5.3	140	92	9	21.5	2550	318.75	114.75	90.6667	15	1	2	1	3	2	2	46.452	6.10534	3.74968	1.16369	6.41324	1.7839	135.603
39	34.5	107	43	36	10	1	1	6.5	5.44	145	95	8	23	2600	325	117	92.4444	15	1	2	2	3	1	2	53.01	6.10534	3.87898	1.08611	6.72356	1.86293	139.08
44	34.5	107	42	39	13	1	1	5.1	3.68	127	82	10.2	18.5	2520	315	113.4	89.6	12	1	2	2	3	2	1	42.08	5.93884	3.23248	1.34471	5.74088	1.63712	96.6606
39	34.5	107	43	36	10	1	1	6.5	5.44	145	95	8	23	2600	325	117	92.4444	20	1	1	2	2	1	2	53.01	6.10534	3.87898	1.08611	6.72356	1.86293	139.08
39	34.5	107	43	36	10	1	1	6.5	5.44	145	95	8	23	2600	325	117	92.4444	29	2	1	2	2	2	1	53.01	6.10534	3.87898	1.08611	6.72356	1.86293	139.08
34	34.5	104	41	35	12	1	1	5.5	4.24	135	88	9.5	20	2520	315	113.4	89.6	28	2	2	1	2	2	2	44.266	5.66132	3.62038	1.24127	6.20636	1.69358	116.827
37	31.3	93	36	36	20	2	2	3.2	2.44	115	74	11.5	15	2110	263.75	94.95	75.0222	16	1	1	2	2	1	2	34.429	5.2728	2.71528	1.55159	5.17197	1.41131	72.3216
40	35	109	44	36.5	9	1	1	7	5.82	148	98	7.8	24	2650	331.25	119.25	94.2222	15	1	2	2	3	2	1	55.196	6.21635	4.00828	1.03439	6.85286	1.91939	146.034
40	34.5	104	41	35	12	1	1	5.5	4.24	118	76	11.5	15.8	2520	315	113.4	89.6	#NULL!	#NULL!	2	1	3	1	2	36.615	5.66132	2.79286	1.49987	5.43057	1.49035	116.827
47	35.7	109	43	36	10	1	1	7.8	6.02	112	72	12.5	14.2	2620	327.5	117.9	93.1556	24	2	1	1	2	2	1	32.243	6.27185	2.45668	1.60331	5.04267	1.35486	149.511
40	32	97	37.5	33.5	18	3	2	3.2	2.42	120	76	11.2	16	2300	287.5	103.5	81.7778	30	2	1	1	2	2	1	37.708	4.82877	2.8963	1.47401	5.55987	1.52422	77.8848
37	34.9	106	42	35	11	1	1	6.8	5.3	120	76	11.2	16	2550	318.75	114.75	90.6667	11	1	1	2	2	2	1	37.708	6.10534	2.8963	1.47401	5.55987	1.52422	135.603
39	34.2	106	42.5	36	10	2	1	5.2	4.22	140	92	9	21.5	2550	318.75	114.75	90.6667	15	1	2	1	1	2	2	46.452	5.71682	3.74968	1.16369	6.41324	1.7839	114.741
41	32.5	96	37	32	18	3	2	3.3	2.43	138	92	8.5	22	2250	281.25	101.25	80	26	2	2	1	2	2	2	50.824	4.82877	3.74968	1.08611	6.46496	1.75003	78.5802
37	31.3	93	36	36	20	2	2	3.2	2.44	115	74	11.5	15	2110	263.75	94.95	75.0222	16	1	2	2	3	2	2	34.429	5.2728	2.71528	1.55159	5.17197	1.41131	72.3216
35	31.5	94	36.5	32	19.5	3	2	3.2	2.27	118	75	11.5	15.2	2250	281.25	101.25	80	27	2	1	2	2	2	1	35.522	4.77327	2.71528	1.49987	5.30127	1.46777	74.4078
32	30.7	94	34.5	32.8	19	3	3	2.8	2.07	116	74	11.8	15	2220	277.5	99.9	78.9333	11	1	2	1	2	2	2	34.429	4.66226	2.6377	1.52573	5.24955	1.44518	69.54
42	30.6	91	35	31	23	4	3	2.7	1.9	136	90	9.2	20.5	2080	260	93.6	73.9556	26	2	2	1	2	2	2	46.452	4.49575	3.6721	1.13783	6.25808	1.71616	66.063
38	34.5	107	43	36	10	1	1	6.5	5.44	145	95	8	23	2600	325	117	92.4444	20	1	2	1	2	2	2	53.01	6.10534	3.87898	1.08611	6.72356	1.86293	139.08
40	31	93	35	32	20	4	3	2.8	2.05	122	78	10.8	17	2200	275	99	78.2222	13	1	1	2	2	1	2	38.801	4.60676	2.97388	1.42229	5.55987	1.55809	69.54
39	30.7	93	34.5	33.2	20	4	3	2.7	1.96	115	73	12	14.5	2200	275	99	78.2222	11	1	1	1	3	2	2	34.429	4.60676	2.58598	1.55159	5.17197	1.41131	66.7584
37	30.5	92	33.5	32.1	22	4	3	2.6	1.84	125	80	10.5	17.5	2150	268.75	96.75	76.4444	28	2	2	1	2	2	2	39.894	4.49575	3.05146	1.39643	5.68916	1.58067	63.9768
39	30.5	92	33.5	32.1	22	4	3	2.6	1.84	117	73	11.2	15.5	2150	268.75	96.75	76.4444	13	1	2	1	3	1	2	34.429	4.49575	2.767	1.52573	5.30127	1.44518	63.9768
38	31.4	93	37	35	19	2	2	3.5	2.55	115	73	11.8	14	2140	267.5	96.3	76.0889	28	2	2	2	2	1	2	33.336	5.3283	2.6377	1.55159	5.17197	1.38873	75.1032
39	31.6	94	37	34	19	2	2	3.4	2.52	111	70	12	14.5	2160	270	97.2	76.8	16	1	1	2	2	1	2	31.15	5.3283	2.5084	1.57745	4.91337	1.33228	74.4078
43	33	100	38.5	34.5	15	2	2	3.8	2.67	125	80	10.5	17.5	2400	300	108	85.3333	28	2	2	1	2	2	2	39.894	4.99528	3.05146	1.39643	5.68916	1.58067	83.448
40	33.5	104	41	39	14	1	1	4.5	3.2	128	85	9	19.5	2420	302.5	108.9	86.0444	11	1	1	2	2	1	1	47.545	5.66132	3.36178	1.29299	5.94776	1.58067	87.6204
36	32.8	101	39	35	15	2	2	3.8	2.78	122	78	10.8	17	2350	293.75	105.75	83.5556	12	1	1	2	2	1	2	38.801	4.99528	2.97388	1.42229	5.55987	1.55809	86.925
36	30.2	91	34	31.5	23.5	4	3	2.7	1.92	112	71	12.5	14	2100	262.5	94.5	74.6667	14	1	1	1	2	2	2	32.243	4.55126	2.45668	1.60331	5.04267	1.35486	66.063
45	35.1	109	43	42	11	1	1	5.7	4.05	135	88	9.5	20	2580	322.5	116.1	91.7333	11	1	2	2	3	2	2	45.359	6.16085	3.62038	1.16369	6.20636	1.69358	102.919
34	32.5	100	38	34.5	16	3	2	3.2	2.45	122	78	10.8	17	2350	293.75	105.75	83.5556	20	1	1	2	2	1	2	38.801	4.88428	2.97388	1.42229	5.55987	1.55809	77.8848
38	31.4	93	37	35	19	2	2	3.5	2.55	115	73	11.8	14	2140	267.5	96.3	76.0889	28	2	2	2	2	1	2	33.336	5.3283	2.6377	1.55159	5.17197	1.38873	75.1032
37	33.5	104	41	35	12	2	1	5	3.83	135	88	9.5	20	2500	312.5	112.5	88.8889	14	1	2	2	3	2	1	44.266	5.55031	3.62038	1.24127	6.20636	1.69358	107.787
43	33	100	38.5	34.5	15	2	2	3.5	2.67	125	80	10.5	17.5	2400	300	108	85.3333	20	1	1	2	2	2	2	39.894	4.99528	3.05146	1.39643	5.68916	1.58067	83.448
35	34.2	104	41	35	12	1	1	6.5	4.86	116	75	11.5	15	2500	312.5	112.5	88.8889	22	1	1	2	3	1	2	34.429	5.99434	2.71528	1.52573	5.22369	1.44518	126.563
41	32.5	96	37	32	18	3	2	3.3	2.43	125	80	10.5	17.5	2250	281.25	101.25	80	24	2	2	1	3	2	2	39.894	4.82877	3.05146	1.39643	5.68916	1.58067	78.5802
34	30.6	90	35	36	23	2	2	2.9	2.23	114	73	12	14	2040	255	91.8	72.5333	15	1	1	2	2	1	2	33.336	5.10629	2.58598	1.55159	5.12025	1.38873	68.1492
33	31.2	94	36	32.5	19	3	2	3	2.12	118	74	11.5	15.8	2250	281.25	101.25	80	16	1	1	2	2	2	2	35.522	4.66226	2.79286	1.49987	5.43057	1.46777	70.9308
26	32.8	101	39	35	15	1	1	6	4.41	148	98	7.8	24	2350	293.75	105.75	83.5556	15	1	1	1	2	1	2	55.196	5.82783	4.00828	1.03439	6.85286	1.91939	118.218
43	34.7	108	42	41	12	1	1	5.3	3.76	140	95	8	23	2550	318.75	114.75	90.6667	13	1	1	1	2	1	1	53.01	5.99434	3.87898	1.03439	6.59426	1.80648	98.0514
47	35.2	110	43	43	11	1	1	5.8	4.18	112	72	12.5	14.2	2600	325	117	92.4444	11	1	2	2	3	2	2	32.243	6.27185	2.45668	1.60331	5.04267	1.35486	104.31
28	32.8	101	39	35	15	1	1	6	4.41	114	74	12	14.5	2350	293.75	105.75	83.5556	24	2	2	2	3	2	2	33.336	5.82783	2.58598	1.57745	5.12025	1.41131	118.218
34	34.2	106	42.5	36	10	1	1	5.5	4.22	140	92	9	21.5	2550	318.75	114.75	90.6667	11	1	2	1	3	2	2	46.452	5.71682	3.74968	1.16369	6.41324	1.7839	114.741
37	33	100	38	34	15	2	2	4.2	2.94	125	80	10.5	17.5	2400	300	108	85.3333	16	1	2	1	2	2	2	39.894	5.16179	3.05146	1.39643	5.68916	1.58067	89.0112
36	32.8	101	39	35	15	2	2	3.8	2.78	122	78	10.8	17	2350	293.75	105.75	83.5556	20	1	1	2	2	2	1	38.801	4.99528	2.97388	1.42229	5.55987	1.55809	86.925
41	32.8	101	39	41	15	2	1	4.3	3.02	114	74	12	14.5	2320	290	104.4	82.4889	23	1	2	2	2	1	2	33.336	5.60582	2.58598	1.57745	5.12025	1.41131	84.1434
36	32.8	101	39	35	15	2	2	3.8	2.78	122	78	10.8	17	2350	293.75	105.75	83.5556	13	1	2	1	2	2	1	38.801	4.99528	2.97388	1.42229	5.55987	1.55809	86.925
33	31	95	35	33	18	3	2	3	2.15	118	75	11.5	15.2	2250	281.25	101.25	80	26	2	2	2	3	1	2	35.522	4.71777	2.71528	1.49987	5.30127	1.46777	71.6262
26	32.8	101	39	35	15	1	1	6	4.41	148	98	7.8	24	2350	293.75	105.75	83.5556	30	2	2	2	2	2	2	55.196	5.82783	4.00828	1.03439	6.85286	1.91939	118.218
36	30.7	91	36	35	22	2	2	3	2.29	136	90	9.2	20.5	2080	260	93.6	73.9556	15	1	1	2	2	1	2	46.452	5.16179	3.6721	1.13783	6.25808	1.71616	69.54
44	34.5	107	42	39	13	1	1	5.1	3.68	127	82	10.2	18.5	2520	315	113.4	89.6	12	1	2	2	3	2	1	42.08	5.93884	3.23248	1.34471	5.74088	1.63712	96.6606
36	30.2	91	34	31.5	23.5	4	3	2.7	1.92	112	71	12.5	14	2100	262.5	94.5	74.6667	23	1	2	1	3	2	2	32.243	4.55126	2.45668	1.60331	5.04267	1.35486	66.063
39	30.5	92	33.5	32.1	22	4	3	2.6	1.84	117	73	11.2	15.5	2150	268.75	96.75	76.4444	15	1	1	2	2	2	2	34.429	4.49575	2.767	1.52573	5.30127	1.44518	63.9768
35	34.4	104	41.5	35.5	12	1	1	5.6	4.33	138	90	9.2	21	2520	315	113.4	89.6	27	2	2	2	2	1	2	45.359	5.71682	3.6721	1.18955	6.33566	1.75003	118.218
34	32.5	100	38	34.5	16	3	2	3.2	2.45	122	78	10.8	17	2350	293.75	105.75	83.5556	20	1	1	2	2	1	2	38.801	4.88428	2.97388	1.42229	5.55987	1.55809	77.8848
37	30.2	91	33.5	32	23	4	3	2.5	1.84	110	70	13	13.5	2100	262.5	94.5	74.6667	28	2	2	1	2	2	2	31.15	4.49575	2.37911	1.65503	4.91337	1.29841	63.9768
39	32	97	37.5	33.5	17	3	2	3.2	2.42	120	76	11.2	16	2300	287.5	103.5	81.7778	22	1	2	1	2	2	2	37.708	4.82877	2.8963	1.47401	5.55987	1.52422	77.8848
38	35.8	109	43	36	10	1	1	7.5	5.82	118	74	11.5	15.8	2600	325	117	92.4444	28	2	2	2	2	2	1	35.522	6.21635	2.79286	1.49987	5.43057	1.46777	146.034
34	31.5	93	36	31	20	3	2	3.2	2.21	114	73	12	14	2150	268.75	96.75	76.4444	29	2	1	1	1	2	2	33.336	4.71777	2.58598	1.55159	5.12025	1.38873	73.017
42	34.5	103	40	35	12	1	1	5	3.83	117	76	11.2	15.5	2550	318.75	114.75	90.6667	24	2	1	1	2	2	1	35.522	5.55031	2.79286	1.52573	5.22369	1.44518	107.787
36	34.5	103	40	35	12	1	1	5	3.83	140	92	9	21.5	2550	318.75	114.75	90.6667	15	1	1	1	2	2	2	46.452	5.55031	3.74968	1.16369	6.41324	1.7839	107.787
45	35.1	109	43	42	11	1	1	5.7	4.05	135	88	9.5	20	2580	322.5	116.1	91.7333	14	1	1	1	2	1	1	45.359	6.16085	3.62038	1.16369	6.20636	1.69358	102.919
38	35.8	109	43	36	10	1	1	7.5	5.82	118	74	11.5	15.8	2600	325	117	92.4444	16	1	2	2	2	1	2	35.522	6.21635	2.79286	1.49987	5.43057	1.46777	146.034
39	33	100	38	34	15	2	2	3.8	2.78	134	88	9.8	19.5	2400	300	108	85.3333	22	1	2	2	2	1	2	44.266	4.99528	3.56866	1.18955	6.15464	1.67099	86.925
39	30.7	93	34.5	33.2	20	4	3	2.7	1.96	115	73	12	14.5	2200	275	99	78.2222	11	1	1	1	3	2	2	34.429	4.60676	2.58598	1.55159	5.17197	1.41131	66.7584
41	32.5	96	37	32	18	3	2	3.3	2.43	138	92	8.5	22	2250	281.25	101.25	80	30	2	1	1	1	2	2	50.824	4.82877	3.74968	1.08611	6.46496	1.75003	78.5802
45	32.5	98	37	33	17	3	2	3.3	2.5	122	78	10.8	17	2320	290	104.4	82.4889	24	2	2	1	2	2	2	38.801	4.88428	2.97388	1.42229	5.55987	1.55809	79.971
45	35	108	42	35	11	1	1	5.6	4	117	76	11.2	15.5	2580	322.5	116.1	91.7333	11	1	2	2	3	2	1	35.522	6.10534	2.79286	1.52573	5.22369	1.44518	101.528
37	34.9	106	42	35	11	1	1	6.8	5.3	120	76	11.2	16	2550	318.75	114.75	90.6667	26	2	2	2	2	1	2	37.708	6.10534	2.8963	1.47401	5.55987	1.52422	135.603
34	32.5	100	38	34.5	16	3	2	3.2	2.45	122	78	10.8	17	2350	293.75	105.75	83.5556	16	1	2	1	2	2	2	38.801	4.88428	2.97388	1.42229	5.55987	1.55809	77.8848
38	30.3	90	34	30	22	4	3	2.6	1.88	118	74	11.5	15.8	2100	262.5	94.5	74.6667	15	1	2	1	3	2	2	35.522	4.49575	2.79286	1.49987	5.43057	1.46777	65.3676
41	32.5	96	37	32	18	3	2	3.3	2.43	138	92	8.5	22	2250	281.25	101.25	80	26	2	2	1	2	2	2	50.824	4.82877	3.74968	1.08611	6.46496	1.75003	78.5802
40	30.6	91	35	31.5	23	4	3	2.7	1.9	113	72	12.2	14.2	2080	260	93.6	73.9556	23	1	1	2	2	2	1	33.336	4.49575	2.5084	1.57745	5.12025	1.38873	66.063
43	34.9	106	42	35	11	1	1	6.8	5.3	135	88	9.5	20	2550	318.75	114.75	90.6667	24	2	2	2	2	1	2	45.359	6.10534	3.62038	1.16369	6.20636	1.69358	135.603
38	32.5	96	37	32	18	3	2	3.3	2.43	118	76	11.5	15.8	2250	281.25	101.25	80	24	2	1	2	2	2	1	36.615	4.82877	2.79286	1.49987	5.43057	1.49035	78.5802
41	31	93	35.5	32	20	4	3	2.8	2.05	115	73	12	14.5	2200	275	99	78.2222	28	2	1	2	2	2	2	34.429	4.60676	2.58598	1.55159	5.17197	1.41131	69.54
28	32.8	101	39	35	15	1	1	6	4.41	145	95	8	23	2350	293.75	105.75	83.5556	12	1	1	2	3	1	2	53.01	5.82783	3.87898	1.08611	6.72356	1.86293	118.218
38	30.6	91	35	31	23	4	3	2.7	1.9	145	95	8	23	2080	260	93.6	73.9556	11	1	1	2	2	1	2	53.01	4.49575	3.87898	1.08611	6.72356	1.86293	66.063
39	30.5	92	34	32.1	22	4	3	2.6	1.92	112	71	12.5	14	2150	268.75	96.75	76.4444	24	2	2	1	2	2	2	32.243	4.55126	2.45668	1.60331	5.04267	1.35486	66.063
41	31.8	95	36.5	33	18	3	2	3	2.28	118	74	11.5	15.8	2280	285	102.6	81.0667	13	1	2	2	3	2	1	35.522	4.71777	2.79286	1.49987	5.43057	1.46777	75.1032
38	35.8	109	43	36	10	1	1	7.5	5.82	118	74	11.5	15.8	2600	325	117	92.4444	30	2	2	1	2	2	2	35.522	6.21635	2.79286	1.49987	5.43057	1.46777	146.034
36	31.5	96	36	33	17	3	2	3	2.3	118	76	11.5	15.8	2250	281.25	101.25	80	28	2	1	1	2	2	1	36.615	4.77327	2.79286	1.49987	5.43057	1.49035	75.1032
36	30.1	90	35	31	20	4	3	2.6	1.84	112	72	12.5	14.2	2100	262.5	94.5	74.6667	28	2	2	2	3	2	1	32.243	4.49575	2.45668	1.60331	5.04267	1.35486	63.9768
45	33.5	102	40	34	14	2	1	4.8	3.44	120	78	11	16	2450	306.25	110.25	87.1111	25	2	1	2	3	1	2	36.615	5.43931	2.84458	1.47401	5.37885	1.52422	98.7468
36	30.3	90	34	30	22	4	3	2.6	1.88	117	73	11.2	15.5	2100	262.5	94.5	74.6667	25	2	2	1	2	2	1	34.429	4.49575	2.767	1.52573	5.30127	1.44518	65.3676
36	32.8	101	39	35	15	2	2	3.8	2.78	122	78	10.8	17	2350	293.75	105.75	83.5556	12	1	1	2	2	1	2	38.801	4.99528	2.97388	1.42229	5.55987	1.55809	86.925
46	32.5	98	37	33	17	2	2	3.5	2.5	122	78	10.8	17	2320	290	104.4	82.4889	24	2	1	2	2	1	2	38.801	4.88428	2.97388	1.42229	5.55987	1.55809	79.971
40	30.6	91	35	31.5	23	4	3	2.7	1.9	113	72	12.2	14.2	2080	260	93.6	73.9556	11	1	1	2	2	1	2	33.336	4.49575	2.5084	1.57745	5.12025	1.38873	66.063
39	30.5	93	34	32.5	20	4	3	2.7	2.02	115	73	12	14.5	2200	275	99	78.2222	15	1	2	1	2	2	2	34.429	4.60676	2.58598	1.55159	5.17197	1.41131	68.1492
26	32.8	101	39	35	15	1	1	6	4.41	148	98	7.8	24	2350	293.75	105.75	83.5556	15	1	1	2	2	2	1	55.196	5.82783	4.00828	1.03439	6.85286	1.91939	118.218
34	32.5	99	37.5	34.5	16	3	2	3.2	2.45	120	78	11.2	16	2350	293.75	105.75	83.5556	16	1	1	2	3	2	2	37.708	4.88428	2.8963	1.44815	5.55987	1.52422	77.8848
35	31.5	94	36.5	32	19.5	3	2	3.2	2.27	118	75	11.5	15.2	2250	281.25	101.25	80	25	2	2	1	2	2	2	35.522	4.77327	2.71528	1.49987	5.30127	1.46777	74.4078
38	32.2	96	36	32	19	3	2	3.4	2.38	115	74	11.5	15	2220	277.5	99.9	78.9333	29	2	1	2	2	2	2	34.429	4.77327	2.71528	1.55159	5.17197	1.41131	77.8848
35	31.5	94	36.5	32	19.5	3	2	3.2	2.27	118	75	11.5	15.2	2250	281.25	101.25	80	27	2	1	2	2	2	1	35.522	4.77327	2.71528	1.49987	5.30127	1.46777	74.4078
40	30.6	91	35	31	23	4	3	2.7	1.9	125	80	10.5	17.5	2080	260	93.6	73.9556	16	1	1	2	3	1	2	39.894	4.49575	3.05146	1.39643	5.68916	1.58067	66.063
39	33	100	38	34	15	2	2	3.8	2.78	118	75	11.5	15.2	2400	300	108	85.3333	20	1	2	1	3	2	2	35.522	4.99528	2.71528	1.49987	5.30127	1.46777	86.925
43	33	100	38.5	34.5	15	2	2	3.8	2.67	125	80	10.5	17.5	2400	300	108	85.3333	12	1	2	1	3	2	2	39.894	4.99528	3.05146	1.39643	5.68916	1.58067	83.448
44	30.8	92	36	37	20	2	2	3.4	2.46	118	76	11.2	15.5	2090	261.25	94.05	74.3111	15	1	2	2	3	2	1	35.522	5.2728	2.79286	1.49987	5.30127	1.46777	73.017
35	32.8	101	38.5	34.8	15	2	2	3.5	2.63	125	80	10.5	17.5	2380	297.5	107.1	84.6222	11	1	2	2	2	2	2	39.894	4.99528	3.05146	1.39643	5.68916	1.58067	82.0572
40	31	93	35	32	20	4	3	2.8	2.05	122	78	10.8	17	2200	275	99	78.2222	25	2	2	1	2	2	2	38.801	4.60676	2.97388	1.42229	5.55987	1.55809	69.54
35	31.5	94	36.5	32	19.5	3	2	3.2	2.27	118	75	11.5	15.2	2250	281.25	101.25	80	17	1	2	1	2	2	2	35.522	4.77327	2.71528	1.49987	5.30127	1.46777	74.4078
38	34	105	42	35.5	11	2	1	5	4.05	138	90	9.2	21	2520	315	113.4	89.6	26	2	1	1	2	2	1	45.359	5.66132	3.6721	1.18955	6.33566	1.75003	111.264
46	33.8	104	41	43	14	1	1	4.8	3.34	120	78	11	16	2440	305	109.8	86.7556	13	1	2	2	3	2	1	36.615	5.77233	2.84458	1.47401	5.37885	1.52422	90.402
37	30.2	91	33.5	32	23	4	3	2.5	1.84	110	70	13	13.5	2100	262.5	94.5	74.6667	28	2	2	1	2	2	2	31.15	4.49575	2.37911	1.65503	4.91337	1.29841	63.9768
42	34.9	108	42	39	12	1	1	5.5	3.87	116	75	11.5	15	2540	317.5	114.3	90.3111	24	2	2	2	2	1	2	34.429	6.04984	2.71528	1.52573	5.22369	1.44518	100.138
36	30.3	90	34	30	22	4	3	2.6	1.88	117	73	11.2	15.5	2100	262.5	94.5	74.6667	13	1	1	2	2	2	1	34.429	4.49575	2.767	1.52573	5.30127	1.44518	65.3676
39	30.7	93	34.5	33.2	20	4	3	2.7	1.96	115	73	12	14.5	2200	275	99	78.2222	28	2	1	2	2	1	2	34.429	4.60676	2.58598	1.55159	5.17197	1.41131	66.7584
39	33	100	38	34	15	2	2	3.8	2.78	134	88	9.8	19.5	2400	300	108	85.3333	22	1	2	2	2	1	2	44.266	4.99528	3.56866	1.18955	6.15464	1.67099	86.925
36	34.5	103	40	35	12	1	1	5	3.83	140	92	9	21.5	2550	318.75	114.75	90.6667	21	1	2	2	2	1	2	46.452	5.55031	3.74968	1.16369	6.41324	1.7839	107.787
33	31.2	94	36	32.5	19	3	2	3	2.12	118	74	11.5	15.8	2250	281.25	101.25	80	27	2	1	2	2	2	2	35.522	4.66226	2.79286	1.49987	5.43057	1.46777	70.9308
35	31.2	94	36	32.5	19	3	2	3	2.12	122	78	10.8	17	2250	281.25	101.25	80	11	1	1	2	3	1	2	38.801	4.66226	2.97388	1.42229	5.55987	1.55809	70.9308
36	34.5	103	40	35	12	1	1	5	3.83	140	92	9	21.5	2550	318.75	114.75	90.6667	16	1	2	1	1	2	2	46.452	5.55031	3.74968	1.16369	6.41324	1.7839	107.787
40	33.5	101	39	34.5	14	2	2	4.2	2.94	122	78	10.8	17	2450	306.25	110.25	87.1111	16	1	1	2	2	2	2	38.801	5.16179	2.97388	1.42229	5.55987	1.55809	89.0112
36	29.8	90	32.5	32.2	23	4	3	2.4	1.78	110	70	12.8	13.8	2100	262.5	94.5	74.6667	20	1	2	1	2	2	2	31.15	4.44025	2.40497	1.62917	4.96509	1.33228	62.586
45	35.8	109	43	36	10	1	1	7.5	5.82	120	76	11.2	16	2600	325	117	92.4444	14	1	1	1	2	2	2	37.708	6.21635	2.8963	1.47401	5.55987	1.52422	146.034
35	34.4	104	41.5	35.5	12	1	1	5.6	4.33	138	90	9.2	21	2520	315	113.4	89.6	13	1	2	1	1	2	2	45.359	5.71682	3.6721	1.18955	6.33566	1.75003	118.218
45	32.5	98	37	33	17	3	2	3.3	2.5	122	78	10.8	17	2320	290	104.4	82.4889	24	2	2	1	2	2	2	38.801	4.88428	2.97388	1.42229	5.55987	1.55809	79.971
44	34.5	107	42	39	13	1	1	5.1	3.68	127	82	10.2	18.5	2520	315	113.4	89.6	24	2	2	2	2	1	2	42.08	5.93884	3.23248	1.34471	5.74088	1.63712	96.6606
39	31	92	35	31	21	4	3	2.8	2.05	125	80	10.5	18	2120	265	95.4	75.3778	28	2	1	2	3	1	2	40.987	4.60676	3.10318	1.29299	5.68916	1.58067	69.54
37	32.2	95	36.5	32	19.5	3	2	3.2	2.27	116	74	11.8	15	2220	277.5	99.9	78.9333	15	1	1	1	2	2	2	34.429	4.77327	2.6377	1.52573	5.24955	1.44518	74.4078
40	30.5	94	34.5	33.5	19	4	3	2.7	1.96	115	74	12	14.8	2200	275	99	78.2222	17	1	1	1	3	2	2	34.429	4.60676	2.58598	1.55159	5.17197	1.41131	68.1492
43	34.9	106	42	35	11	1	1	6.8	5.3	140	92	9	21.5	2550	318.75	114.75	90.6667	15	1	2	1	3	2	2	46.452	6.10534	3.74968	1.16369	6.41324	1.7839	135.603
37	30.2	91	33.5	32	23	4	3	2.5	1.84	110	70	13	13.5	2100	262.5	94.5	74.6667	13	1	1	2	3	1	2	31.15	4.49575	2.37911	1.65503	4.91337	1.29841	63.9768
37	33.5	104	41	35	12	2	2	4.8	3.83	135	88	9.5	20	2500	312.5	112.5	88.8889	24	2	1	1	2	2	2	44.266	5.55031	3.62038	1.24127	6.20636	1.69358	107.787
40	31	93	35	32	20	4	3	2.8	2.05	122	78	10.8	17	2200	275	99	78.2222	13	1	1	2	2	1	2	38.801	4.60676	2.97388	1.42229	5.55987	1.55809	69.54
39	30.5	92	33.5	32.1	22	4	3	2.6	1.84	110	70	13	13.5	2150	268.75	96.75	76.4444	16	1	1	1	2	2	2	31.15	4.49575	2.37911	1.65503	4.91337	1.29841	63.9768
45	35	108	42	35	11	1	1	5.6	4	117	76	11.2	15.5	2580	322.5	116.1	91.7333	13	1	1	1	2	1	1	35.522	6.10534	2.79286	1.52573	5.22369	1.44518	101.528
37	33.5	104	41	35	12	2	1	5	3.83	135	88	9.5	20	2500	312.5	112.5	88.8889	28	2	2	1	2	2	2	44.266	5.55031	3.62038	1.24127	6.20636	1.69358	107.787
40	33.5	104	41	39	14	1	1	4.5	3.2	128	85	9	19.5	2420	302.5	108.9	86.0444	11	1	1	2	2	1	1	47.545	5.66132	3.36178	1.29299	5.94776	1.58067	87.6204
36	30.7	91	36	35	22	2	2	3	2.29	136	90	9.2	20.5	2080	260	93.6	73.9556	16	1	2	2	3	2	1	46.452	5.16179	3.6721	1.13783	6.25808	1.71616	69.54
34	31.2	94	36	32.5	19	3	2	3	2.12	116	74	11.8	15	2250	281.25	101.25	80	30	2	2	1	2	2	2	34.429	4.66226	2.6377	1.52573	5.24955	1.44518	70.9308
35	34.2	104	41	35	12	1	1	6.5	4.86	116	75	11.5	15	2500	312.5	112.5	88.8889	22	1	1	2	3	1	2	34.429	5.99434	2.71528	1.52573	5.22369	1.44518	126.563
41	31.8	95	36.5	33	18	3	2	3	2.28	118	74	11.5	15.8	2280	285	102.6	81.0667	30	2	2	1	2	2	2	35.522	4.71777	2.79286	1.49987	5.43057	1.46777	75.1032
39	30.5	92	34	32.1	22	4	3	2.6	1.92	112	71	12.5	14	2150	268.75	96.75	76.4444	15	1	1	1	2	1	2	32.243	4.55126	2.45668	1.60331	5.04267	1.35486	66.063
41	31.5	94	36	32.8	19	3	2	3	2.12	117	73	11.2	15.5	2250	281.25	101.25	80	25	2	2	1	2	2	1	34.429	4.66226	2.767	1.52573	5.30127	1.44518	70.9308
42	31.5	94	36	32.8	19	3	2	3	2.12	117	73	11.2	15.5	2250	281.25	101.25	80	25	2	2	1	2	2	2	34.429	4.66226	2.767	1.52573	5.30127	1.44518	70.9308
28	32.8	101	39	35	15	1	1	6	4.41	114	74	12	14.5	2350	293.75	105.75	83.5556	12	1	1	2	2	1	1	33.336	5.82783	2.58598	1.57745	5.12025	1.41131	118.218
39	31	92	35	31	21	4	3	2.8	2.05	125	80	10.5	18	2120	265	95.4	75.3778	28	2	1	2	3	1	2	40.987	4.60676	3.10318	1.29299	5.68916	1.58067	69.54
37	30.5	92	33.5	32.1	22	4	3	2.6	1.84	125	80	10.5	17.5	2150	268.75	96.75	76.4444	26	2	2	2	2	2	2	39.894	4.49575	3.05146	1.39643	5.68916	1.58067	63.9768
41	33.4	105	40	38	15	1	1	4.6	3.27	134	88	9.8	19.5	2410	301.25	108.45	85.6889	11	1	1	1	2	1	1	44.266	5.71682	3.56866	1.18955	6.15464	1.67099	89.0112
39	34.2	106	42.5	36	10	2	1	5.2	4.22	140	92	9	21.5	2550	318.75	114.75	90.6667	22	1	1	1	2	2	2	46.452	5.71682	3.74968	1.16369	6.41324	1.7839	114.741
35	32.8	101	38.5	34.8	15	2	2	3.5	2.63	125	80	10.5	17.5	2380	297.5	107.1	84.6222	29	2	1	2	2	1	2	39.894	4.99528	3.05146	1.39643	5.68916	1.58067	82.0572
39	34.5	107	43	36	10	1	1	6.5	5.44	145	95	8	23	2600	325	117	92.4444	20	1	1	2	2	1	2	53.01	6.10534	3.87898	1.08611	6.72356	1.86293	139.08
41	31.8	95	36.5	33	18	3	2	3	2.28	118	74	11.5	15.8	2280	285	102.6	81.0667	30	2	2	1	2	2	2	35.522	4.71777	2.79286	1.49987	5.43057	1.46777	75.1032
38	32.5	96	37	32	18	3	2	3.3	2.43	118	76	11.5	15.8	2250	281.25	101.25	80	11	1	2	1	1	2	2	36.615	4.82877	2.79286	1.49987	5.43057	1.49035	78.5802
39	30.5	93	34	32.5	20	4	3	2.7	2.02	115	73	12	14.5	2200	275	99	78.2222	27	2	2	2	2	2	2	34.429	4.60676	2.58598	1.55159	5.17197	1.41131	68.1492
36	32.8	101	39	35	15	2	2	3.8	2.78	122	78	10.8	17	2350	293.75	105.75	83.5556	28	2	2	1	2	2	2	38.801	4.99528	2.97388	1.42229	5.55987	1.55809	86.925
42	31	93	35	32	20	4	3	2.8	2.05	113	72	12.2	14.2	2200	275	99	78.2222	15	1	1	2	2	2	2	33.336	4.60676	2.5084	1.57745	5.12025	1.38873	69.54
38	30	92	33.5	33	21	4	3	2.5	1.86	112	72	12.5	14.2	2150	268.75	96.75	76.4444	15	1	2	2	3	2	1	32.243	4.49575	2.48254	1.60331	5.04267	1.35486	63.9768
37	30.5	92	33.5	32.1	22	4	3	2.6	1.84	125	80	10.5	17.5	2150	268.75	96.75	76.4444	16	1	1	2	2	2	2	39.894	4.49575	3.05146	1.39643	5.68916	1.58067	63.9768
35	32.8	101	38.5	34.5	15	2	2	3.8	2.67	125	80	10.5	17.5	2380	297.5	107.1	84.6222	16	1	2	1	2	2	2	39.894	4.99528	3.05146	1.39643	5.68916	1.58067	83.448
36	30.1	90	35	31	20	4	3	2.6	1.84	112	72	12.5	14.2	2100	262.5	94.5	74.6667	14	1	1	2	2	1	2	32.243	4.49575	2.45668	1.60331	5.04267	1.35486	63.9768
38	30.2	92	33.5	32.1	21	4	3	2.6	1.92	113	72	12.2	14.2	2180	272.5	98.1	77.5111	24	2	2	1	2	2	2	33.336	4.55126	2.5084	1.57745	5.12025	1.38873	66.063
34	31.2	94	36	32.5	19	3	2	3	2.12	116	74	11.8	15	2250	281.25	101.25	80	11	1	2	1	2	2	1	34.429	4.66226	2.6377	1.52573	5.24955	1.44518	70.9308
34	31.2	94	36	32.5	19	3	2	3	2.12	116	74	11.8	15	2250	281.25	101.25	80	13	1	1	2	2	1	2	34.429	4.66226	2.6377	1.52573	5.24955	1.44518	70.9308
34	32.5	100	38	34	16	2	2	3.5	2.5	122	78	10.8	17	2350	293.75	105.75	83.5556	23	1	2	2	3	1	2	38.801	4.88428	2.97388	1.42229	5.55987	1.55809	79.971
40	32	97	37.5	33.5	18	3	2	3.2	2.42	120	76	11.2	16	2300	287.5	103.5	81.7778	30	2	1	1	2	2	1	37.708	4.82877	2.8963	1.47401	5.55987	1.52422	77.8848
40	35	109	44	36.5	9	1	1	7	5.82	148	98	7.8	24	2650	331.25	119.25	94.2222	24	2	1	2	2	2	2	55.196	6.21635	4.00828	1.03439	6.85286	1.91939	146.034
43	33	100	38.5	34.5	15	2	2	3.5	2.67	125	80	10.5	17.5	2400	300	108	85.3333	20	1	1	2	2	2	2	39.894	4.99528	3.05146	1.39643	5.68916	1.58067	83.448
42	34.5	103	40	35	12	1	1	5	3.83	138	90	9.2	21	2550	318.75	114.75	90.6667	14	1	2	1	3	1	2	45.359	5.55031	3.6721	1.18955	6.33566	1.75003	107.787
45	35	108	42	35	11	1	1	5.6	4	117	76	11.2	15.5	2580	322.5	116.1	91.7333	13	1	1	1	2	1	1	35.522	6.10534	2.79286	1.52573	5.22369	1.44518	101.528
34	34.5	104	41	35	12	1	1	5.5	4.24	135	88	9.5	20	2520	315	113.4	89.6	24	2	2	2	2	1	2	44.266	5.66132	3.62038	1.24127	6.20636	1.69358	116.827
37	31	93	37	35	21	2	2	3.1	2.34	125	80	10.5	18	2110	263.75	94.95	75.0222	16	1	2	2	3	2	2	40.987	5.21729	3.10318	1.29299	5.68916	1.58067	70.2354
35	28.5	88	31.5	32	24	4	3	2.2	1.67	108	68	13.2	13	2050	256.25	92.25	72.8889	13	1	2	1	3	2	2	30.057	4.32924	2.32739	1.68089	4.78407	1.26454	59.8044
42	31.5	94	36	32.8	19	3	2	3	2.12	117	73	11.2	15.5	2250	281.25	101.25	80	13	1	2	1	3	2	2	34.429	4.66226	2.767	1.52573	5.30127	1.44518	70.9308
38	30.2	92	33.5	32.1	21	4	3	2.6	1.92	113	72	12.2	14.2	2180	272.5	98.1	77.5111	12	1	2	1	2	2	2	33.336	4.55126	2.5084	1.57745	5.12025	1.38873	66.063
40	34.5	104	41	35	12	1	1	5.5	4.24	118	76	11.5	15.8	2520	315	113.4	89.6	15	1	1	1	2	2	2	36.615	5.66132	2.79286	1.49987	5.43057	1.49035	116.827
41	33.4	105	40	38	15	1	1	4.6	3.27	134	88	9.8	19.5	2410	301.25	108.45	85.6889	11	1	1	1	2	1	1	44.266	5.71682	3.56866	1.18955	6.15464	1.67099	89.0112
37	32.2	95	36	32	19	3	2	3.2	2.27	118	75	11	15.5	2220	277.5	99.9	78.9333	29	2	2	1	2	2	2	37.708	4.77327	2.84458	1.55159	5.43057	1.46777	74.4078
37	32.2	95	36	32	19	3	2	3.2	2.27	118	75	11	15.5	2220	277.5	99.9	78.9333	29	2	2	1	2	2	2	37.708	4.77327	2.84458	1.55159	5.43057	1.46777	74.4078
32	30.8	94	35	33.5	19	3	3	2.8	2	116	74	11.8	15	2220	277.5	99.9	78.9333	24	2	1	2	2	1	2	34.429	4.66226	2.6377	1.52573	5.24955	1.44518	69.54
35	31.5	94	36	32	18	3	2	3.5	2.5	115	73	11.8	14	2200	275	99	78.2222	26	2	1	2	3	1	2	33.336	4.88428	2.6377	1.55159	5.17197	1.38873	79.971
42	31	93	35	32	20	4	3	2.8	2.05	113	72	12.2	14.2	2200	275	99	78.2222	28	2	2	1	3	1	2	33.336	4.60676	2.5084	1.57745	5.12025	1.38873	69.54
39	30.5	92	34	32.1	22	4	3	2.6	1.92	112	71	12.5	14	2150	268.75	96.75	76.4444	26	2	1	2	2	2	1	32.243	4.55126	2.45668	1.60331	5.04267	1.35486	66.063
41	34.4	104	41	35	12	1	1	5.5	4.24	140	95	8	23	2520	315	113.4	89.6	25	2	1	1	1	2	2	53.01	5.66132	3.87898	1.03439	6.59426	1.80648	116.827
38	32.5	96	37	32	18	3	2	3.3	2.43	118	76	11.5	15.8	2250	281.25	101.25	80	29	2	2	2	2	1	2	36.615	4.82877	2.79286	1.49987	5.43057	1.49035	78.5802
40	30.5	94	34.5	33.5	19	4	3	2.7	1.96	115	74	12	14.8	2200	275	99	78.2222	17	1	1	1	3	2	2	34.429	4.60676	2.58598	1.55159	5.17197	1.41131	68.1492
37	30.4	91	34	30	22	4	3	2.5	1.75	118	76	11.2	15.5	2150	268.75	96.75	76.4444	30	2	1	2	3	1	2	35.522	4.44025	2.79286	1.49987	5.30127	1.46777	61.8906
28	32.8	101	39	35	15	1	1	6	4.41	114	74	12	14.5	2350	293.75	105.75	83.5556	12	1	1	2	2	1	1	33.336	5.82783	2.58598	1.57745	5.12025	1.41131	118.218
36	29	89	32	32.5	23	4	3	2.3	1.73	110	70	13	13.5	2100	262.5	94.5	74.6667	21	1	1	2	2	1	2	31.15	4.38475	2.37911	1.65503	4.91337	1.29841	61.1952
42	30.6	91	35	31	23	4	3	2.7	1.9	136	90	9.2	20.5	2080	260	93.6	73.9556	26	2	2	1	2	2	2	46.452	4.49575	3.6721	1.13783	6.25808	1.71616	66.063
38	32.2	96	36	32	19	3	2	3.4	2.38	115	74	11.5	15	2220	277.5	99.9	78.9333	27	2	1	2	1	2	2	34.429	4.77327	2.71528	1.55159	5.17197	1.41131	77.8848
37	30.4	91	34	30	22	4	3	2.5	1.75	118	76	11.2	15.5	2150	268.75	96.75	76.4444	30	2	1	2	3	1	2	35.522	4.44025	2.79286	1.49987	5.30127	1.46777	61.8906
40	32	97	37.5	33.5	18	3	2	3.3	2.42	120	76	11.2	16	2300	287.5	103.5	81.7778	22	1	2	1	2	2	2	37.708	4.82877	2.8963	1.47401	5.55987	1.52422	77.8848
36	30.3	90	34	30	22	4	3	2.6	1.88	117	73	11.2	15.5	2100	262.5	94.5	74.6667	13	1	1	2	2	2	1	34.429	4.49575	2.767	1.52573	5.30127	1.44518	65.3676
39	33	100	38	34	15	2	2	3.8	2.78	134	88	9.8	19.5	2400	300	108	85.3333	21	1	2	1	2	2	2	44.266	4.99528	3.56866	1.18955	6.15464	1.67099	86.925
38	31.4	93	37	35	19	2	2	3.5	2.55	115	73	11.8	14	2140	267.5	96.3	76.0889	15	1	2	2	3	2	1	33.336	5.3283	2.6377	1.55159	5.17197	1.38873	75.1032
36	34.5	103	40	35	12	1	1	5	3.83	140	92	9	21.5	2550	318.75	114.75	90.6667	26	2	2	1	2	2	2	46.452	5.55031	3.74968	1.16369	6.41324	1.7839	107.787
38	34	105	42	35.5	11	2	1	5	4.05	138	90	9.2	21	2520	315	113.4	89.6	26	2	1	1	2	2	1	45.359	5.66132	3.6721	1.18955	6.33566	1.75003	111.264
40	33.5	101	39	34	14	2	2	4.2	2.94	128	85	9	19.5	2450	306.25	110.25	87.1111	20	1	1	1	2	2	2	47.545	5.16179	3.36178	1.29299	5.94776	1.58067	89.0112
41	31.8	95	36.5	33	18	3	3	3	2.28	118	74	11.5	15.8	2280	285	102.6	81.0667	15	1	2	2	3	2	1	35.522	4.71777	2.79286	1.49987	5.43057	1.46777	75.1032
37	33	100	38	34	15	2	2	4.2	2.94	125	80	10.5	17.5	2400	300	108	85.3333	15	1	2	1	1	2	2	39.894	5.16179	3.05146	1.39643	5.68916	1.58067	89.0112
37	31	93	37	35	21	2	2	3.1	2.34	125	80	10.5	18	2110	263.75	94.95	75.0222	29	2	2	2	2	1	2	40.987	5.21729	3.10318	1.29299	5.68916	1.58067	70.2354
42	31.5	94	36	32.8	19	3	2	3	2.12	117	73	11.2	15.5	2250	281.25	101.25	80	16	1	2	2	3	1	2	34.429	4.66226	2.767	1.52573	5.30127	1.44518	70.9308
41	31.8	95	36.5	33	18	3	3	3	2.28	118	74	11.5	15.8	2280	285	102.6	81.0667	15	1	2	2	3	2	1	35.522	4.71777	2.79286	1.49987	5.43057	1.46777	75.1032
40	30.6	91	35	31.5	23	4	3	2.7	1.9	113	72	12.2	14.2	2080	260	93.6	73.9556	12	1	2	1	2	2	1	33.336	4.49575	2.5084	1.57745	5.12025	1.38873	66.063
41	31	93	35.5	32	20	4	3	2.8	2.05	115	73	12	14.5	2200	275	99	78.2222	16	1	1	1	2	1	2	34.429	4.60676	2.58598	1.55159	5.17197	1.41131	69.54
43	34.7	108	42	41	12	1	1	5.3	3.76	140	95	8	23	2550	318.75	114.75	90.6667	12	1	2	2	3	2	1	53.01	5.99434	3.87898	1.03439	6.59426	1.80648	98.0514
45	35	108	42	35	11	1	1	5.6	4	117	76	11.2	15.5	2580	322.5	116.1	91.7333	11	1	2	2	3	2	1	35.522	6.10534	2.79286	1.52573	5.22369	1.44518	101.528
42	31.5	94	36	32.8	19	3	2	3	2.12	117	73	11.2	15.5	2250	281.25	101.25	80	25	2	2	1	2	2	2	34.429	4.66226	2.767	1.52573	5.30127	1.44518	70.9308
41	31.8	95	36.5	33	18	3	3	3	2.28	118	74	11.5	15.8	2280	285	102.6	81.0667	25	2	1	1	2	2	2	35.522	4.71777	2.79286	1.49987	5.43057	1.46777	75.1032
42	30.6	91	35	31	23	4	3	2.7	1.9	136	90	9.2	20.5	2080	260	93.6	73.9556	27	2	2	1	2	2	2	46.452	4.49575	3.6721	1.13783	6.25808	1.71616	66.063
37	33.5	103	41	35.5	13	2	2	4.8	3.65	132	86	9.8	19	2470	308.75	111.15	87.8222	24	2	1	1	3	1	2	43.173	5.43931	3.62038	1.24127	6.15464	1.69358	104.31
37	32.2	95	36.5	32	19.5	3	2	3.2	2.27	116	74	11.8	15	2220	277.5	99.9	78.9333	15	1	1	1	2	2	2	34.429	4.77327	2.6377	1.52573	5.24955	1.44518	74.4078
33	31.2	94	36	32.5	19	3	2	3	2.12	118	74	11.5	15.8	2250	281.25	101.25	80	16	1	1	2	2	2	2	35.522	4.66226	2.79286	1.49987	5.43057	1.46777	70.9308
42	31	93	35	32	20	4	3	2.8	2.05	148	98	7.8	24	2200	275	99	78.2222	13	1	1	1	2	2	2	55.196	4.60676	4.00828	1.03439	6.85286	1.91939	69.54
36	31.2	94	36	32.5	19	3	2	3	2.12	115	73	12	14.5	2250	281.25	101.25	80	24	2	2	1	3	2	2	34.429	4.66226	2.58598	1.55159	5.17197	1.41131	70.9308
40	33.5	101	39	34	14	2	2	4.2	2.94	128	85	9	19.5	2450	306.25	110.25	87.1111	20	1	1	1	2	2	2	47.545	5.16179	3.36178	1.29299	5.94776	1.58067	89.0112
37	32.2	95	36	32	19	3	2	3.2	2.27	118	75	11	15.5	2220	277.5	99.9	78.9333	28	2	2	2	2	2	1	37.708	4.77327	2.84458	1.55159	5.43057	1.46777	74.4078
46	33.8	104	41	43	14	1	1	4.8	3.34	120	78	11	16	2440	305	109.8	86.7556	20	1	2	2	2	1	2	36.615	5.77233	2.84458	1.47401	5.37885	1.52422	90.402
36	31.5	96	36	33	17	3	2	3	2.3	118	76	11.5	15.8	2250	281.25	101.25	80	28	2	1	1	2	2	1	36.615	4.77327	2.79286	1.49987	5.43057	1.49035	75.1032
47	35.7	109	43	36	10	1	1	7.8	6.02	112	72	12.5	14.2	2620	327.5	117.9	93.1556	20	1	1	1	1	2	2	32.243	6.27185	2.45668	1.60331	5.04267	1.35486	149.511
45	35.1	109	43	42	11	1	1	5.7	4.05	135	88	9.5	20	2580	322.5	116.1	91.7333	14	1	1	1	2	1	1	45.359	6.16085	3.62038	1.16369	6.20636	1.69358	102.919
38	35.8	109	43	36	10	1	1	7.5	5.82	118	74	11.5	15.8	2600	325	117	92.4444	30	2	2	1	2	2	2	35.522	6.21635	2.79286	1.49987	5.43057	1.46777	146.034
39	30.5	92	34	32.1	22	4	3	2.6	1.92	112	71	12.5	14	2150	268.75	96.75	76.4444	24	2	2	1	2	2	2	32.243	4.55126	2.45668	1.60331	5.04267	1.35486	66.063
47	35.7	109	43	36	10	1	1	7.8	6.02	112	72	12.5	14.2	2620	327.5	117.9	93.1556	20	1	1	1	1	2	2	32.243	6.27185	2.45668	1.60331	5.04267	1.35486	149.511
38	30.6	91	35	31	23	4	3	2.7	1.9	145	95	8	23	2080	260	93.6	73.9556	12	1	1	2	2	2	1	53.01	4.49575	3.87898	1.08611	6.72356	1.86293	66.063
36	31.5	96	36	33	17	3	2	3	2.3	118	76	11.5	15.8	2250	281.25	101.25	80	24	2	1	2	2	1	2	36.615	4.77327	2.79286	1.49987	5.43057	1.49035	75.1032
36	31.5	96	36	33	17	3	2	3.2	2.3	118	76	11.5	15.8	2250	281.25	101.25	80	11	1	2	1	2	2	2	36.615	4.77327	2.79286	1.49987	5.43057	1.49035	75.1032
42	31.5	94	36	32.8	19	3	2	3	2.12	117	73	11.2	15.5	2250	281.25	101.25	80	13	1	2	1	3	2	2	34.429	4.66226	2.767	1.52573	5.30127	1.44518	70.9308
44	34.5	107	42	39	13	1	1	5.1	3.68	127	82	10.2	18.5	2520	315	113.4	89.6	24	2	2	2	2	1	2	42.08	5.93884	3.23248	1.34471	5.74088	1.63712	96.6606
40	31.8	95	36.5	33	18	3	3	3	2.28	118	74	11.5	15.8	2280	285	102.6	81.0667	30	2	2	1	2	2	2	35.522	4.71777	2.79286	1.49987	5.43057	1.46777	75.1032
38	30.2	92	33.5	32.1	21	4	3	2.6	1.92	113	72	12.2	14.2	2180	272.5	98.1	77.5111	12	1	2	1	2	2	2	33.336	4.55126	2.5084	1.57745	5.12025	1.38873	66.063
32	30.8	94	35	33.5	19	3	3	2.8	2	116	74	11.8	15	2220	277.5	99.9	78.9333	17	1	1	1	3	2	2	34.429	4.66226	2.6377	1.52573	5.24955	1.44518	69.54
28	32.8	101	39	35	15	1	1	6	4.41	145	95	8	23	2350	293.75	105.75	83.5556	17	1	1	1	2	2	2	53.01	5.82783	3.87898	1.08611	6.72356	1.86293	118.218
35	31.5	94	36	32	18	3	2	3.5	2.5	115	73	11.8	14	2200	275	99	78.2222	26	2	1	2	3	1	2	33.336	4.88428	2.6377	1.55159	5.17197	1.38873	79.971
35	31.5	94	36.5	32	19.5	3	2	3.2	2.27	118	75	11.5	15.2	2250	281.25	101.25	80	14	1	1	1	2	1	2	35.522	4.77327	2.71528	1.49987	5.30127	1.46777	74.4078
33	31.2	94	36	32.5	19	3	2	3	2.12	118	74	11.5	15.8	2250	281.25	101.25	80	16	1	1	1	2	1	2	35.522	4.66226	2.79286	1.49987	5.43057	1.46777	70.9308
39	30.7	93	34.5	33.2	20	4	3	2.7	1.96	115	73	12	14.5	2200	275	99	78.2222	28	2	1	2	2	1	2	34.429	4.60676	2.58598	1.55159	5.17197	1.41131	66.7584
35	31.5	94	36	32	18	3	2	3.5	2.5	115	73	11.8	14	2200	275	99	78.2222	15	1	2	1	2	2	2	33.336	4.88428	2.6377	1.55159	5.17197	1.38873	79.971
38	35.8	109	43	36	10	1	1	7.5	5.82	118	74	11.5	15.8	2600	325	117	92.4444	15	1	1	2	2	2	1	35.522	6.21635	2.79286	1.49987	5.43057	1.46777	146.034
37	30.5	92	33.5	32.1	22	4	3	2.6	1.84	125	80	10.5	17.5	2150	268.75	96.75	76.4444	15	1	1	1	2	1	2	39.894	4.49575	3.05146	1.39643	5.68916	1.58067	63.9768
34	32.5	100	38	34	16	2	2	3.5	2.5	122	78	10.8	17	2350	293.75	105.75	83.5556	23	1	2	2	3	1	2	38.801	4.88428	2.97388	1.42229	5.55987	1.55809	79.971
32	30.8	94	35	33.5	19	3	3	2.8	2	116	74	11.8	15	2220	277.5	99.9	78.9333	24	2	1	2	2	1	2	34.429	4.66226	2.6377	1.52573	5.24955	1.44518	69.54
34	31.2	94	36	32.5	19	3	2	3	2.12	116	74	11.8	15	2250	281.25	101.25	80	24	2	1	1	2	2	1	34.429	4.66226	2.6377	1.52573	5.24955	1.44518	70.9308
36	34.5	103	40	35	12	1	1	5	3.83	140	92	9	21.5	2550	318.75	114.75	90.6667	26	2	2	1	2	2	2	46.452	5.55031	3.74968	1.16369	6.41324	1.7839	107.787
34	32.5	100	38	34	16	2	2	3.5	2.5	122	78	10.8	17	2350	293.75	105.75	83.5556	13	1	2	1	2	2	2	38.801	4.88428	2.97388	1.42229	5.55987	1.55809	79.971
37	32.2	95	36	32	19	3	2	3.2	2.27	118	75	11	15.5	2220	277.5	99.9	78.9333	28	2	2	2	2	2	1	37.708	4.77327	2.84458	1.55159	5.43057	1.46777	74.4078
44	30.8	92	36	37	20	2	2	3.4	2.46	118	76	11.2	15.5	2090	261.25	94.05	74.3111	27	2	2	2	2	1	2	35.522	5.2728	2.79286	1.49987	5.30127	1.46777	73.017
32	30.7	94	34.5	32.8	19	3	3	2.8	2.07	116	74	11.8	15	2220	277.5	99.9	78.9333	11	1	2	1	2	2	2	34.429	4.66226	2.6377	1.52573	5.24955	1.44518	69.54
26	32.8	101	39	35	15	1	1	6	4.41	148	98	7.8	24	2350	293.75	105.75	83.5556	29	2	1	2	2	2	1	55.196	5.82783	4.00828	1.03439	6.85286	1.91939	118.218
41	31.8	95	36.5	33	18	3	2	3	2.28	118	74	11.5	15.8	2280	285	102.6	81.0667	13	1	2	2	3	2	1	35.522	4.71777	2.79286	1.49987	5.43057	1.46777	75.1032
36	31.2	94	36	32.5	19	3	2	3	2.12	115	73	12	14.5	2250	281.25	101.25	80	11	1	1	1	2	2	1	34.429	4.66226	2.58598	1.55159	5.17197	1.41131	70.9308
35	31.2	94	36	32.5	19	3	2	3	2.12	122	78	10.8	17	2250	281.25	101.25	80	16	1	1	2	2	2	2	38.801	4.66226	2.97388	1.42229	5.55987	1.55809	70.9308
37	30.2	91	33.5	32	23	4	3	2.5	1.84	110	70	13	13.5	2100	262.5	94.5	74.6667	21	1	1	2	2	2	1	31.15	4.49575	2.37911	1.65503	4.91337	1.29841	63.9768
41	31.8	95	36.5	33	18	3	3	3	2.28	118	74	11.5	15.8	2280	285	102.6	81.0667	25	2	1	1	2	2	2	35.522	4.71777	2.79286	1.49987	5.43057	1.46777	75.1032
40	31	93	35	32	20	4	3	2.8	2.05	122	78	10.8	17	2200	275	99	78.2222	24	2	1	1	2	2	1	38.801	4.60676	2.97388	1.42229	5.55987	1.55809	69.54
43	34.7	108	42	41	12	1	1	5.3	3.76	140	95	8	23	2550	318.75	114.75	90.6667	13	1	1	1	2	1	1	53.01	5.99434	3.87898	1.03439	6.59426	1.80648	98.0514
36	32.8	101	39	35	15	2	2	3.8	2.78	122	78	10.8	17	2350	293.75	105.75	83.5556	13	1	2	1	2	2	1	38.801	4.99528	2.97388	1.42229	5.55987	1.55809	86.925
38	32.5	96	37	32	18	3	2	3.3	2.43	118	76	11.5	15.8	2250	281.25	101.25	80	11	1	2	1	2	2	1	36.615	4.82877	2.79286	1.49987	5.43057	1.49035	78.5802
37	33.5	104	41	35	12	2	2	4.8	3.83	135	88	9.5	20	2500	312.5	112.5	88.8889	24	2	1	1	2	2	2	44.266	5.55031	3.62038	1.24127	6.20636	1.69358	107.787
36	31.5	94	36.5	32	19.5	3	2	3.2	2.27	118	74	11.5	15.8	2250	281.25	101.25	80	16	1	1	2	3	1	2	35.522	4.77327	2.79286	1.49987	5.43057	1.46777	74.4078
41	34.4	104	41.5	35.5	12	1	1	5.6	4.33	135	88	9.5	20	2520	315	113.4	89.6	16	1	2	1	3	2	2	44.266	5.71682	3.62038	1.24127	6.20636	1.69358	118.218
37	33.5	104	41	35	12	2	1	5	3.83	135	88	9.5	20	2500	312.5	112.5	88.8889	28	2	2	1	2	2	2	44.266	5.55031	3.62038	1.24127	6.20636	1.69358	107.787
41	31	93	35.5	32	20	4	3	2.8	2.05	115	73	12	14.5	2200	275	99	78.2222	15	1	2	1	2	2	2	34.429	4.60676	2.58598	1.55159	5.17197	1.41131	69.54
34	34.5	104	41	35	12	1	1	5.5	4.24	135	88	9.5	20	2520	315	113.4	89.6	16	1	1	2	2	2	1	44.266	5.66132	3.62038	1.24127	6.20636	1.69358	116.827
39	32	97	37.5	33.5	17	3	2	3.2	2.42	120	76	11.2	16	2300	287.5	103.5	81.7778	22	1	2	1	2	2	2	37.708	4.82877	2.8963	1.47401	5.55987	1.52422	77.8848
38	30.5	92	34	33	21	4	3	2.6	1.89	113	72	12.2	14.2	2180	272.5	98.1	77.5111	15	1	1	2	3	2	2	33.336	4.55126	2.5084	1.57745	5.12025	1.38873	64.6722
43	34.9	106	42	35	11	1	1	6.8	5.3	140	92	9	21.5	2550	318.75	114.75	90.6667	13	1	1	1	2	2	1	46.452	6.10534	3.74968	1.16369	6.41324	1.7839	135.603
37	33.5	104	41	35	12	2	2	4.8	3.83	135	88	9.5	20	2500	312.5	112.5	88.8889	16	1	2	1	1	2	2	44.266	5.55031	3.62038	1.24127	6.20636	1.69358	107.787
40	33.5	101	39	34.5	14	2	2	4.2	2.94	122	78	10.8	17	2450	306.25	110.25	87.1111	16	1	1	2	2	2	2	38.801	5.16179	2.97388	1.42229	5.55987	1.55809	89.0112
34	31.2	94	36	32.5	19	3	2	3	2.12	116	74	11.8	15	2250	281.25	101.25	80	13	1	1	2	2	1	2	34.429	4.66226	2.6377	1.52573	5.24955	1.44518	70.9308
37	30.2	91	33.5	32	23	4	3	2.5	1.84	110	70	13	13.5	2100	262.5	94.5	74.6667	12	1	1	2	2	1	2	31.15	4.49575	2.37911	1.65503	4.91337	1.29841	63.9768
38	32.5	96	37	32	18	3	2	3.3	2.43	118	76	11.5	15.8	2250	281.25	101.25	80	11	1	2	1	1	2	2	36.615	4.82877	2.79286	1.49987	5.43057	1.49035	78.5802
40	32	97	37.5	33.5	18	3	2	3.2	2.42	120	76	11.2	16	2300	287.5	103.5	81.7778	11	1	2	1	1	2	2	37.708	4.82877	2.8963	1.47401	5.55987	1.52422	77.8848
37	30.5	92	33.5	32.1	22	4	3	2.6	1.84	125	80	10.5	17.5	2150	268.75	96.75	76.4444	26	2	2	2	2	2	2	39.894	4.49575	3.05146	1.39643	5.68916	1.58067	63.9768
42	32.2	95	38	37	18	2	1	3.8	2.8	138	92	8.5	22	2230	278.75	100.35	79.2889	14	1	2	2	3	2	2	50.824	5.49481	3.74968	1.08611	6.46496	1.75003	79.971
42	31.5	94	36	32.8	19	3	2	3	2.12	117	73	11.2	15.5	2250	281.25	101.25	80	28	2	1	2	2	2	1	34.429	4.66226	2.767	1.52573	5.30127	1.44518	70.9308
36	31.5	94	36.5	32	19.5	3	2	3.2	2.27	118	74	11.5	15.8	2250	281.25	101.25	80	11	1	1	1	2	2	1	35.522	4.77327	2.79286	1.49987	5.43057	1.46777	74.4078
46	32.5	98	37	33	17	3	2	3.3	2.5	122	78	10.8	17	2320	290	104.4	82.4889	11	1	2	1	3	2	2	38.801	4.88428	2.97388	1.42229	5.55987	1.55809	79.971
34	30.6	90	35	36	23	2	2	2.9	2.23	114	73	12	14	2040	255	91.8	72.5333	17	1	2	2	3	2	1	33.336	5.10629	2.58598	1.55159	5.12025	1.38873	68.1492
36	30.1	90	35	31	20	4	3	2.6	1.84	112	72	12.5	14.2	2100	262.5	94.5	74.6667	28	2	2	2	3	2	1	32.243	4.49575	2.45668	1.60331	5.04267	1.35486	63.9768
46	31.8	95	36	32.8	18	3	2	3	2.28	118	74	11.5	15.8	2280	285	102.6	81.0667	27	2	2	1	2	2	2	35.522	4.71777	2.79286	1.49987	5.43057	1.46777	75.1032
38	30.6	91	35	31	23	4	3	2.7	1.9	145	95	8	23	2080	260	93.6	73.9556	22	1	2	1	2	2	2	53.01	4.49575	3.87898	1.08611	6.72356	1.86293	66.063
39	30.5	92	34	32.1	22	4	3	2.6	1.92	112	71	12.5	14	2150	268.75	96.75	76.4444	26	2	1	2	2	2	1	32.243	4.55126	2.45668	1.60331	5.04267	1.35486	66.063
42	32.2	95	38	37	18	2	1	3.8	2.8	138	92	8.5	22	2230	278.75	100.35	79.2889	14	1	2	2	3	2	2	50.824	5.49481	3.74968	1.08611	6.46496	1.75003	79.971
34	34.5	104	41	35	12	1	1	5.5	4.24	135	88	9.5	20	2520	315	113.4	89.6	17	1	2	1	1	2	2	44.266	5.66132	3.62038	1.24127	6.20636	1.69358	116.827
36	30.3	90	34	30	22	4	3	2.6	1.88	117	73	11.2	15.5	2100	262.5	94.5	74.6667	24	2	1	1	2	2	2	34.429	4.49575	2.767	1.52573	5.30127	1.44518	65.3676
38	30.5	92	34	33	21	4	3	2.6	1.89	113	72	12.2	14.2	2180	272.5	98.1	77.5111	15	1	1	2	3	2	2	33.336	4.55126	2.5084	1.57745	5.12025	1.38873	64.6722
34	34.5	104	41	35	12	1	1	5.5	4.24	135	88	9.5	20	2520	315	113.4	89.6	17	1	2	1	1	2	2	44.266	5.66132	3.62038	1.24127	6.20636	1.69358	116.827
34	30.6	90	35	36	23	2	2	2.9	2.23	114	73	12	14	2040	255	91.8	72.5333	15	1	1	2	2	1	2	33.336	5.10629	2.58598	1.55159	5.12025	1.38873	68.1492
43	33	100	38.5	34.5	15	2	2	3.8	2.67	125	80	10.5	17.5	2400	300	108	85.3333	12	1	2	1	3	2	2	39.894	4.99528	3.05146	1.39643	5.68916	1.58067	83.448
47	31.8	95	36	32.8	18	3	2	3	2.28	118	74	11.5	15.8	2280	285	102.6	81.0667	13	1	2	1	3	2	2	35.522	4.71777	2.79286	1.49987	5.43057	1.46777	75.1032
33	31	95	35.5	33.8	18	3	2	2.9	2.15	118	75	11.5	15.2	2250	281.25	101.25	80	13	1	2	2	2	2	2	35.522	4.71777	2.71528	1.49987	5.30127	1.46777	71.6262
47	35.2	110	43	43	11	1	1	5.8	4.18	112	72	12.5	14.2	2600	325	117	92.4444	11	1	2	2	3	2	2	32.243	6.27185	2.45668	1.60331	5.04267	1.35486	104.31
40	35	109	44	36.5	9	1	1	7	5.82	148	98	7.8	24	2650	331.25	119.25	94.2222	29	2	1	2	2	1	2	55.196	6.21635	4.00828	1.03439	6.85286	1.91939	146.034
47	31.8	95	36	32.8	18	3	2	3	2.28	118	74	11.5	15.8	2280	285	102.6	81.0667	16	1	2	2	3	2	1	35.522	4.71777	2.79286	1.49987	5.43057	1.46777	75.1032
42	34.5	103	40	35	12	1	1	5	3.83	138	90	9.2	21	2550	318.75	114.75	90.6667	16	1	1	2	2	2	2	45.359	5.55031	3.6721	1.18955	6.33566	1.75003	107.787
47	31.8	95	36	32.8	18	3	2	3	2.28	118	74	11.5	15.8	2280	285	102.6	81.0667	21	1	1	2	2	2	2	35.522	4.71777	2.79286	1.49987	5.43057	1.46777	75.1032
45	35.8	109	43	36	10	1	1	7.5	5.82	127	82	10.2	18.5	2600	325	117	92.4444	20	1	1	2	3	1	2	42.08	6.21635	3.23248	1.34471	5.74088	1.63712	146.034
42	33	100	38.5	34.5	15	2	2	3.5	2.67	125	80	10.5	17.5	2400	300	108	85.3333	28	2	2	1	2	2	2	39.894	4.99528	3.05146	1.39643	5.68916	1.58067	83.448
39	30.5	93	34	32.5	20	4	3	2.7	2.02	115	73	12	14.5	2200	275	99	78.2222	15	1	2	1	2	2	2	34.429	4.60676	2.58598	1.55159	5.17197	1.41131	68.1492
38	30.6	91	35	31	23	4	3	2.7	1.9	145	95	8	23	2080	260	93.6	73.9556	22	1	2	1	2	2	2	53.01	4.49575	3.87898	1.08611	6.72356	1.86293	66.063
40	30.6	91	35	31.5	23	4	3	2.7	1.9	113	72	12.2	14.2	2080	260	93.6	73.9556	23	1	1	2	2	2	1	33.336	4.49575	2.5084	1.57745	5.12025	1.38873	66.063
39	35	109	44	36.5	9	1	1	7	5.82	148	98	7.8	24	2650	331.25	119.25	94.2222	29	2	2	1	2	2	1	55.196	6.21635	4.00828	1.03439	6.85286	1.91939	146.034
35	31.5	94	36.5	32	19.5	3	2	3.2	2.27	118	75	11.5	15.2	2250	281.25	101.25	80	14	1	1	1	2	1	2	35.522	4.77327	2.71528	1.49987	5.30127	1.46777	74.4078
40	35	109	44	36.5	9	1	1	7	5.82	148	98	7.8	24	2650	331.25	119.25	94.2222	15	1	2	2	3	2	1	55.196	6.21635	4.00828	1.03439	6.85286	1.91939	146.034
40	30.6	91	35	31.5	23	4	3	2.7	1.9	113	72	12.2	14.2	2080	260	93.6	73.9556	26	2	2	1	2	2	2	33.336	4.49575	2.5084	1.57745	5.12025	1.38873	66.063
41	32.5	96	37	32	18	3	2	3.3	2.43	138	92	8.5	22	2250	281.25	101.25	80	30	2	1	1	1	2	2	50.824	4.82877	3.74968	1.08611	6.46496	1.75003	78.5802
39	30.5	92	33.5	32.1	22	4	3	2.6	1.84	110	70	13	13.5	2150	268.75	96.75	76.4444	26	2	1	2	2	2	1	31.15	4.49575	2.37911	1.65503	4.91337	1.29841	63.9768
37	32.2	95	36.5	32	19.5	3	2	3.2	2.27	116	74	11.8	15	2220	277.5	99.9	78.9333	27	2	2	1	3	1	2	34.429	4.77327	2.6377	1.52573	5.24955	1.44518	74.4078
34	34.2	106	42.5	36	10	1	1	5.5	4.22	140	92	9	21.5	2550	318.75	114.75	90.6667	11	1	2	1	3	2	2	46.452	5.71682	3.74968	1.16369	6.41324	1.7839	114.741
43	34.9	106	42	35	11	1	1	6.8	5.3	135	88	9.5	20	2550	318.75	114.75	90.6667	24	2	2	2	2	1	2	45.359	6.10534	3.62038	1.16369	6.20636	1.69358	135.603
33	31	95	35.5	33.8	18	3	2	2.9	2.15	118	75	11.5	15.2	2250	281.25	101.25	80	27	2	1	2	2	1	2	35.522	4.71777	2.71528	1.49987	5.30127	1.46777	71.6262
36	30.7	91	36	35	22	2	2	3	2.29	136	90	9.2	20.5	2080	260	93.6	73.9556	15	1	1	2	2	1	2	46.452	5.16179	3.6721	1.13783	6.25808	1.71616	69.54
34	30.6	90	35	36	23	2	2	2.9	2.23	114	73	12	14	2040	255	91.8	72.5333	17	1	2	2	3	2	1	33.336	5.10629	2.58598	1.55159	5.12025	1.38873	68.1492
47	35.2	110	43	43	11	1	1	5.8	4.18	112	72	12.5	14.2	2600	325	117	92.4444	12	1	1	2	2	1	1	32.243	6.27185	2.45668	1.60331	5.04267	1.35486	104.31
46	32.5	98	37	33	17	2	2	3.5	2.5	122	78	10.8	17	2320	290	104.4	82.4889	16	1	2	2	3	1	2	38.801	4.88428	2.97388	1.42229	5.55987	1.55809	79.971
36	34.5	103	40	35	12	1	1	5	3.83	140	92	9	21.5	2550	318.75	114.75	90.6667	16	1	2	1	1	2	2	46.452	5.55031	3.74968	1.16369	6.41324	1.7839	107.787
34	34.2	106	42.5	36	10	1	1	5.5	4.22	140	92	9	21.5	2550	318.75	114.75	90.6667	26	2	2	1	2	2	2	46.452	5.71682	3.74968	1.16369	6.41324	1.7839	114.741
35	34.2	104	41	35	12	1	1	6.5	4.86	116	75	11.5	15	2500	312.5	112.5	88.8889	11	1	2	2	2	1	2	34.429	5.99434	2.71528	1.52573	5.22369	1.44518	126.563
37	30.5	92	33.5	32.1	22	4	3	2.6	1.84	125	80	10.5	17.5	2150	268.75	96.75	76.4444	28	2	2	1	2	2	2	39.894	4.49575	3.05146	1.39643	5.68916	1.58067	63.9768
34	31.2	94	36	32.5	19	3	2	3	2.12	116	74	11.8	15	2250	281.25	101.25	80	24	2	1	1	2	2	1	34.429	4.66226	2.6377	1.52573	5.24955	1.44518	70.9308
40	32	97	37.5	33.5	18	3	2	3.3	2.42	120	76	11.2	16	2300	287.5	103.5	81.7778	22	1	2	1	2	2	2	37.708	4.82877	2.8963	1.47401	5.55987	1.52422	77.8848
37	33	100	38	34	15	2	2	4.2	2.94	125	80	10.5	17.5	2400	300	108	85.3333	29	2	1	2	2	2	2	39.894	5.16179	3.05146	1.39643	5.68916	1.58067	89.0112
37	33	100	38	34	15	2	2	4.2	2.94	125	80	10.5	17.5	2400	300	108	85.3333	20	1	2	1	2	2	2	39.894	5.16179	3.05146	1.39643	5.68916	1.58067	89.0112
37	33	100	38	34	15	2	2	4.2	2.94	125	80	10.5	17.5	2400	300	108	85.3333	16	1	2	1	2	2	2	39.894	5.16179	3.05146	1.39643	5.68916	1.58067	89.0112
41	32.8	101	39	41	15	2	1	4.3	3.02	114	74	12	14.5	2320	290	104.4	82.4889	14	1	2	2	3	2	1	33.336	5.60582	2.58598	1.57745	5.12025	1.41131	84.1434
39	30.5	92	33.5	32.1	22	4	3	2.6	1.84	117	73	11.2	15.5	2150	268.75	96.75	76.4444	15	1	1	2	2	2	2	34.429	4.49575	2.767	1.52573	5.30127	1.44518	63.9768
38	30	92	33.5	33	21	4	3	2.5	1.86	112	72	12.5	14.2	2150	268.75	96.75	76.4444	15	1	2	2	3	2	1	32.243	4.49575	2.48254	1.60331	5.04267	1.35486	63.9768
28	32.8	101	39	35	15	1	1	6	4.41	145	95	8	23	2350	293.75	105.75	83.5556	12	1	1	2	3	1	2	53.01	5.82783	3.87898	1.08611	6.72356	1.86293	118.218
38	30.6	91	35	31	23	4	3	2.7	1.9	145	95	8	23	2080	260	93.6	73.9556	11	1	1	2	2	1	2	53.01	4.49575	3.87898	1.08611	6.72356	1.86293	66.063
39	34.2	106	42.5	36	10	2	1	5.2	4.22	140	92	9	21.5	2550	318.75	114.75	90.6667	15	1	2	1	1	2	2	46.452	5.71682	3.74968	1.16369	6.41324	1.7839	114.741
36	29.2	90	32	32.5	23	4	3	2.3	1.73	110	70	13	13.5	2100	262.5	94.5	74.6667	14	1	2	2	3	2	1	31.15	4.38475	2.37911	1.65503	4.91337	1.29841	61.1952
44	30.8	92	36	37	20	2	2	3.4	2.46	118	76	11.2	15.5	2090	261.25	94.05	74.3111	15	1	2	2	3	2	1	35.522	5.2728	2.79286	1.49987	5.30127	1.46777	73.017
32	30.7	94	34.5	32.8	19	3	3	2.8	2.07	116	74	11.8	15	2220	277.5	99.9	78.9333	21	1	2	1	2	2	2	34.429	4.66226	2.6377	1.52573	5.24955	1.44518	69.54
37	33	100	38	34	15	2	2	4.2	2.94	125	80	10.5	17.5	2400	300	108	85.3333	15	1	2	1	1	2	2	39.894	5.16179	3.05146	1.39643	5.68916	1.58067	89.0112
36	33	102	40	35	14	2	2	4.5	3.45	130	84	10	18	2450	306.25	110.25	87.1111	28	2	1	2	3	1	2	42.08	5.3283	3.56866	1.29299	6.07706	1.67099	100.833
41	34.4	104	41.5	35.5	12	1	1	5.6	4.33	135	88	9.5	20	2520	315	113.4	89.6	11	1	1	1	2	2	2	44.266	5.71682	3.62038	1.24127	6.20636	1.69358	118.218
40	31.8	95	36.5	33	18	3	3	3	2.28	118	74	11.5	15.8	2280	285	102.6	81.0667	30	2	2	1	2	2	2	35.522	4.71777	2.79286	1.49987	5.43057	1.46777	75.1032
39	34.5	107	43	36	10	1	1	6.5	5.44	145	95	8	23	2600	325	117	92.4444	12	1	2	1	3	2	2	53.01	6.10534	3.87898	1.08611	6.72356	1.86293	139.08
36	29	89	32	32.5	23	4	3	2.3	1.73	110	70	13	13.5	2100	262.5	94.5	74.6667	14	1	1	1	3	2	2	31.15	4.38475	2.37911	1.65503	4.91337	1.29841	61.1952
34	34.5	104	41	35	12	1	1	5.5	4.24	135	88	9.5	20	2520	315	113.4	89.6	16	1	1	2	2	2	1	44.266	5.66132	3.62038	1.24127	6.20636	1.69358	116.827
40	31	93	35	32	20	4	3	2.8	2.05	122	78	10.8	17	2200	275	99	78.2222	24	2	1	1	2	2	1	38.801	4.60676	2.97388	1.42229	5.55987	1.55809	69.54
37	34.9	106	42	35	11	1	1	6.8	5.3	120	76	11.2	16	2550	318.75	114.75	90.6667	11	1	2	1	1	2	2	37.708	6.10534	2.8963	1.47401	5.55987	1.52422	135.603
45	35.8	109	43	36	10	1	1	7.5	5.82	120	76	11.2	16	2600	325	117	92.4444	11	1	2	1	3	1	2	37.708	6.21635	2.8963	1.47401	5.55987	1.52422	146.034
36	34.5	103	40	35	12	1	1	5	3.83	140	92	9	21.5	2550	318.75	114.75	90.6667	21	1	2	2	2	1	2	46.452	5.55031	3.74968	1.16369	6.41324	1.7839	107.787
35	30.9	91	36	36	20	2	2	3.2	2.41	112	72	12.5	14.2	2100	262.5	94.5	74.6667	26	2	1	1	2	2	1	32.243	5.2728	2.45668	1.60331	5.04267	1.35486	71.6262
34	31.5	93	36	31	20	3	2	3.2	2.21	114	73	12	14	2150	268.75	96.75	76.4444	27	2	1	1	2	2	2	33.336	4.71777	2.58598	1.55159	5.12025	1.38873	73.017
41	34.4	104	41	35	12	1	1	5.5	4.24	140	95	8	23	2520	315	113.4	89.6	25	2	1	1	1	2	2	53.01	5.66132	3.87898	1.03439	6.59426	1.80648	116.827
38	30.3	90	34	30	22	4	3	2.6	1.88	111	70	12	14.5	2100	262.5	94.5	74.6667	28	2	1	1	1	2	2	31.15	4.49575	2.5084	1.57745	4.91337	1.33228	65.3676
38	30.6	91	35	31	23	4	3	2.7	1.9	145	95	8	23	2080	260	93.6	73.9556	20	1	1	2	2	2	2	53.01	4.49575	3.87898	1.08611	6.72356	1.86293	66.063
43	33	100	38.5	34.5	15	2	2	3.8	2.67	125	80	10.5	17.5	2400	300	108	85.3333	28	2	2	1	2	2	2	39.894	4.99528	3.05146	1.39643	5.68916	1.58067	83.448
26	32.8	101	39	35	15	1	1	6	4.41	148	98	7.8	24	2350	293.75	105.75	83.5556	29	2	1	2	2	2	1	55.196	5.82783	4.00828	1.03439	6.85286	1.91939	118.218
38	30.2	92	33.5	32.1	21	4	3	2.6	1.92	113	72	12.2	14.2	2180	272.5	98.1	77.5111	24	2	2	1	2	2	2	33.336	4.55126	2.5084	1.57745	5.12025	1.38873	66.063
40	35	109	44	36.5	9	1	1	7	5.82	148	98	7.8	24	2650	331.25	119.25	94.2222	11	1	2	2	3	2	1	55.196	6.21635	4.00828	1.03439	6.85286	1.91939	146.034
36	32.8	101	39	35	15	2	2	3.8	2.78	122	78	10.8	17	2350	293.75	105.75	83.5556	20	1	1	2	2	2	1	38.801	4.99528	2.97388	1.42229	5.55987	1.55809	86.925
35	31.5	94	36	32	18	3	2	3.5	2.5	115	73	11.8	14	2200	275	99	78.2222	15	1	2	1	2	2	2	33.336	4.88428	2.6377	1.55159	5.17197	1.38873	79.971
47	31.8	95	36	32.8	18	3	2	3	2.28	118	74	11.5	15.8	2280	285	102.6	81.0667	21	1	1	2	2	2	2	35.522	4.71777	2.79286	1.49987	5.43057	1.46777	75.1032
39	31.6	94	37	34	19	2	2	3.4	2.52	111	70	12	14.5	2160	270	97.2	76.8	15	1	2	2	3	2	1	31.15	5.3283	2.5084	1.57745	4.91337	1.33228	74.4078
42	32.2	95	38	37	18	2	1	3.8	2.8	138	92	8.5	22	2230	278.75	100.35	79.2889	15	1	1	2	2	1	2	50.824	5.49481	3.74968	1.08611	6.46496	1.75003	79.971
37	33	100	38	34	15	2	2	4.2	2.94	125	80	10.5	17.5	2400	300	108	85.3333	20	1	2	1	2	2	2	39.894	5.16179	3.05146	1.39643	5.68916	1.58067	89.0112
42	31.5	94	36	32.8	19	3	2	3	2.12	117	73	11.2	15.5	2250	281.25	101.25	80	16	1	2	2	3	1	2	34.429	4.66226	2.767	1.52573	5.30127	1.44518	70.9308
47	31.8	95	36	32.8	18	3	2	3	2.28	118	74	11.5	15.8	2280	285	102.6	81.0667	16	1	2	2	3	2	1	35.522	4.71777	2.79286	1.49987	5.43057	1.46777	75.1032
45	33.5	102	40	34	14	2	1	4.8	3.44	120	78	11	16	2450	306.25	110.25	87.1111	13	1	2	2	2	1	2	36.615	5.43931	2.84458	1.47401	5.37885	1.52422	98.7468
37	30.2	91	33.5	32.8	22	4	3	2.5	1.83	112	71	12.5	14	2150	268.75	96.75	76.4444	12	1	1	2	3	2	2	32.243	4.49575	2.45668	1.60331	5.04267	1.35486	63.2814
38	30.6	91	35	31	23	4	3	2.7	1.9	145	95	8	23	2080	260	93.6	73.9556	20	1	1	2	2	2	2	53.01	4.49575	3.87898	1.08611	6.72356	1.86293	66.063
39	30.5	92	33.5	32.1	22	4	3	2.6	1.84	117	73	11.2	15.5	2150	268.75	96.75	76.4444	13	1	2	1	3	1	2	34.429	4.49575	2.767	1.52573	5.30127	1.44518	63.9768
41	31	93	35.5	32	20	4	3	2.8	2.05	115	73	12	14.5	2200	275	99	78.2222	15	1	2	1	2	2	2	34.429	4.60676	2.58598	1.55159	5.17197	1.41131	69.54
36	30.3	90	34	30	22	4	3	2.6	1.88	117	73	11.2	15.5	2100	262.5	94.5	74.6667	24	2	1	1	2	2	2	34.429	4.49575	2.767	1.52573	5.30127	1.44518	65.3676
37	30.5	92	33.5	32.1	22	4	3	2.6	1.84	125	80	10.5	17.5	2150	268.75	96.75	76.4444	15	1	1	1	2	1	2	39.894	4.49575	3.05146	1.39643	5.68916	1.58067	63.9768
39	31.6	94	37	34	19	2	2	3.4	2.52	111	70	12	14.5	2160	270	97.2	76.8	16	1	1	2	2	1	2	31.15	5.3283	2.5084	1.57745	4.91337	1.33228	74.4078
39	34.5	107	43	36	10	1	1	6.5	5.44	145	95	8	23	2600	325	117	92.4444	29	2	1	2	2	2	1	53.01	6.10534	3.87898	1.08611	6.72356	1.86293	139.08
37	34.9	106	42	35	11	1	1	6.8	5.3	120	76	11.2	16	2550	318.75	114.75	90.6667	26	2	2	2	2	1	2	37.708	6.10534	2.8963	1.47401	5.55987	1.52422	135.603
36	29.2	90	32	32.5	23	4	3	2.3	1.73	110	70	13	13.5	2100	262.5	94.5	74.6667	14	1	2	2	3	2	1	31.15	4.38475	2.37911	1.65503	4.91337	1.29841	61.1952
42	34.5	103	40	35	12	1	1	5	3.83	117	76	11.2	15.5	2550	318.75	114.75	90.6667	21	1	1	2	1	2	2	35.522	5.55031	2.79286	1.52573	5.22369	1.44518	107.787
40	31.1	92	36	36	19	2	1	3.6	2.67	118	75	11	15.5	2120	265	95.4	75.3778	16	1	1	2	2	1	2	37.708	5.3838	2.84458	1.55159	5.43057	1.46777	76.494
39	34.2	106	42.5	36	10	2	1	5.2	4.22	140	92	9	21.5	2550	318.75	114.75	90.6667	22	1	1	1	2	2	2	46.452	5.71682	3.74968	1.16369	6.41324	1.7839	114.741
43	34.9	106	42	35	11	1	1	6.8	5.3	135	88	9.5	20	2550	318.75	114.75	90.6667	24	2	2	1	2	2	2	45.359	6.10534	3.62038	1.16369	6.20636	1.69358	135.603
35	30.9	91	36	36	20	2	2	3.2	2.41	112	72	12.5	14.2	2100	262.5	94.5	74.6667	26	2	1	1	2	2	1	32.243	5.2728	2.45668	1.60331	5.04267	1.35486	71.6262
26	32.8	101	39	35	15	1	1	6	4.41	148	98	7.8	24	2350	293.75	105.75	83.5556	15	1	1	1	2	1	2	55.196	5.82783	4.00828	1.03439	6.85286	1.91939	118.218
36	30.3	90	34	30	22	4	3	2.6	1.88	117	73	11.2	15.5	2100	262.5	94.5	74.6667	14	1	1	2	2	1	2	34.429	4.49575	2.767	1.52573	5.30127	1.44518	65.3676
38	32.2	96	36	32	19	3	2	3.4	2.38	115	74	11.5	15	2220	277.5	99.9	78.9333	29	2	1	2	2	2	2	34.429	4.77327	2.71528	1.55159	5.17197	1.41131	77.8848
40	32	97	37.5	33.5	18	3	2	3.2	2.42	120	76	11.2	16	2300	287.5	103.5	81.7778	11	1	2	1	1	2	2	37.708	4.82877	2.8963	1.47401	5.55987	1.52422	77.8848
40	31	93	35	32	20	4	3	2.8	2.05	122	78	10.8	17	2200	275	99	78.2222	25	2	2	1	2	2	2	38.801	4.60676	2.97388	1.42229	5.55987	1.55809	69.54
42	31	93	35	32	20	4	3	2.8	2.05	148	98	7.8	24	2200	275	99	78.2222	13	1	1	1	2	2	2	55.196	4.60676	4.00828	1.03439	6.85286	1.91939	69.54
33	31	95	35	33	18	3	2	3	2.15	118	75	11.5	15.2	2250	281.25	101.25	80	17	1	2	1	2	2	2	35.522	4.71777	2.71528	1.49987	5.30127	1.46777	71.6262
34	34.5	104	41	35	12	1	1	5.5	4.24	135	88	9.5	20	2520	315	113.4	89.6	24	2	2	2	2	1	2	44.266	5.66132	3.62038	1.24127	6.20636	1.69358	116.827
45	35.8	109	43	36	10	1	1	7.5	5.82	120	76	11.2	16	2600	325	117	92.4444	11	1	2	1	3	1	2	37.708	6.21635	2.8963	1.47401	5.55987	1.52422	146.034
37	34.9	106	42	35	11	1	1	6.8	5.3	120	76	11.2	16	2550	318.75	114.75	90.6667	11	1	2	1	1	2	2	37.708	6.10534	2.8963	1.47401	5.55987	1.52422	135.603
37	31	93	37	35	21	2	2	3.1	2.34	125	80	10.5	18	2110	263.75	94.95	75.0222	16	1	2	2	3	2	2	40.987	5.21729	3.10318	1.29299	5.68916	1.58067	70.2354
39	30.5	92	33.5	32.1	22	4	3	2.6	1.84	110	70	13	13.5	2150	268.75	96.75	76.4444	26	2	1	2	2	2	1	31.15	4.49575	2.37911	1.65503	4.91337	1.29841	63.9768
37	31.3	93	36	36	20	2	2	3.2	2.44	115	74	11.5	15	2110	263.75	94.95	75.0222	16	1	1	2	2	1	2	34.429	5.2728	2.71528	1.55159	5.17197	1.41131	72.3216
37	30.2	91	33.5	32	23	4	3	2.5	1.84	110	70	13	13.5	2100	262.5	94.5	74.6667	12	1	1	2	2	1	2	31.15	4.49575	2.37911	1.65503	4.91337	1.29841	63.9768
34	32.5	100	38	34	16	2	2	3.5	2.5	122	78	10.8	17	2350	293.75	105.75	83.5556	13	1	2	1	2	2	2	38.801	4.88428	2.97388	1.42229	5.55987	1.55809	79.971
36	32.8	101	39	35	15	2	2	3.8	2.78	122	78	10.8	17	2350	293.75	105.75	83.5556	28	2	2	1	2	2	2	38.801	4.99528	2.97388	1.42229	5.55987	1.55809	86.925
47	31.8	95	36	32.8	18	3	2	3	2.28	118	74	11.5	15.8	2280	285	102.6	81.0667	13	1	2	1	3	2	2	35.522	4.71777	2.79286	1.49987	5.43057	1.46777	75.1032
40	33.5	104	41	39	14	1	1	4.5	3.2	128	85	9	19.5	2420	302.5	108.9	86.0444	13	1	2	2	3	2	1	47.545	5.66132	3.36178	1.29299	5.94776	1.58067	87.6204
36	29	89	32	32.5	23	4	3	2.3	1.73	110	70	13	13.5	2100	262.5	94.5	74.6667	21	1	1	2	2	1	2	31.15	4.38475	2.37911	1.65503	4.91337	1.29841	61.1952
36	31.2	94	36	32.5	19	3	2	3	2.12	115	73	12	14.5	2250	281.25	101.25	80	11	1	1	1	2	2	1	34.429	4.66226	2.58598	1.55159	5.17197	1.41131	70.9308
33	32	98	37	34	17	3	2	3	2.3	118	76	11.5	15.5	2300	287.5	103.5	81.7778	13	1	1	1	3	2	2	36.615	4.77327	2.79286	1.49987	5.43057	1.49035	75.1032
28	32.8	101	39	35	15	1	1	6	4.41	114	74	12	14.5	2350	293.75	105.75	83.5556	24	2	2	2	3	2	2	33.336	5.82783	2.58598	1.57745	5.12025	1.41131	118.218
36	34.5	103	40	35	12	1	1	5	3.83	140	92	9	21.5	2550	318.75	114.75	90.6667	15	1	1	1	2	2	2	46.452	5.55031	3.74968	1.16369	6.41324	1.7839	107.787
38	32.5	96	37	32	18	3	2	3.3	2.43	118	76	11.5	15.8	2250	281.25	101.25	80	29	2	2	2	2	1	2	36.615	4.82877	2.79286	1.49987	5.43057	1.49035	78.5802
39	33	100	38	34	15	2	2	3.8	2.78	118	75	11.5	15.2	2400	300	108	85.3333	20	1	2	1	3	2	2	35.522	4.99528	2.71528	1.49987	5.30127	1.46777	86.925
42	34.5	103	40	35	12	1	1	5	3.83	138	90	9.2	21	2550	318.75	114.75	90.6667	16	1	1	2	2	2	2	45.359	5.55031	3.6721	1.18955	6.33566	1.75003	107.787
43	33	100	38.5	34.5	15	2	2	3.5	2.67	125	80	10.5	17.5	2400	300	108	85.3333	16	1	2	2	3	2	1	39.894	4.99528	3.05146	1.39643	5.68916	1.58067	83.448
35	34.4	104	41.5	35.5	12	1	1	5.6	4.33	138	90	9.2	21	2520	315	113.4	89.6	24	2	2	1	2	2	1	45.359	5.71682	3.6721	1.18955	6.33566	1.75003	118.218
37	30.2	91	33.5	32.8	22	4	3	2.5	1.83	112	71	12.5	14	2150	268.75	96.75	76.4444	26	2	1	2	2	1	2	32.243	4.49575	2.45668	1.60331	5.04267	1.35486	63.2814
33	32	98	37	34	17	3	2	3	2.3	118	76	11.5	15.5	2300	287.5	103.5	81.7778	13	1	1	1	3	2	2	36.615	4.77327	2.79286	1.49987	5.43057	1.49035	75.1032
35	32.8	101	38.5	34.5	15	2	2	3.8	2.67	125	80	10.5	17.5	2380	297.5	107.1	84.6222	28	2	2	1	3	2	2	39.894	4.99528	3.05146	1.39643	5.68916	1.58067	83.448
34	31.5	93	36	31	20	3	2	3.2	2.21	114	73	12	14	2150	268.75	96.75	76.4444	29	2	1	1	1	2	2	33.336	4.71777	2.58598	1.55159	5.12025	1.38873	73.017
35	32.8	101	38.5	34.8	15	2	2	3.5	2.63	125	80	10.5	17.5	2380	297.5	107.1	84.6222	29	2	1	2	2	1	2	39.894	4.99528	3.05146	1.39643	5.68916	1.58067	82.0572
35	31.5	95	36	33	18	3	3	2.8	2.25	116	74	11.8	15	2250	281.25	101.25	80	11	1	1	2	3	1	2	34.429	4.66226	2.74114	1.52573	5.30127	1.44518	70.9308
45	33.5	102	40	34	14	2	1	4.8	3.44	120	78	11	16	2450	306.25	110.25	87.1111	13	1	2	2	2	1	2	36.615	5.43931	2.84458	1.47401	5.37885	1.52422	98.7468
39	31	92	35	31	21	4	3	2.8	2.05	125	80	10.5	18	2120	265	95.4	75.3778	16	1	2	1	2	2	2	40.987	4.60676	3.10318	1.29299	5.68916	1.58067	69.54
36	33	102	40	35	14	2	2	4.5	3.45	130	84	10	18	2450	306.25	110.25	87.1111	28	2	1	2	3	1	2	42.08	5.3283	3.56866	1.29299	6.07706	1.67099	100.833
40	33.5	101	39	34.5	14	2	2	4.2	2.94	122	78	10.8	17	2450	306.25	110.25	87.1111	29	2	2	1	3	1	2	38.801	5.16179	2.97388	1.42229	5.55987	1.55809	89.0112
37	30	91	33	32	22	4	3	2.5	1.84	112	71	12.5	14	2150	268.75	96.75	76.4444	29	2	2	2	2	2	2	32.243	4.49575	2.45668	1.60331	5.04267	1.35486	63.9768
38	34	105	42	35.5	11	2	1	5	4.05	138	90	9.2	21	2520	315	113.4	89.6	14	1	2	1	1	2	2	45.359	5.66132	3.6721	1.18955	6.33566	1.75003	111.264
34	31.5	93	36	31	20	3	2	3.2	2.21	114	73	12	14	2150	268.75	96.75	76.4444	27	2	1	1	2	2	2	33.336	4.71777	2.58598	1.55159	5.12025	1.38873	73.017
41	34.4	104	41.5	35.5	12	1	1	5.6	4.33	135	88	9.5	20	2520	315	113.4	89.6	16	1	2	1	3	2	2	44.266	5.71682	3.62038	1.24127	6.20636	1.69358	118.218
41	32.8	101	39	41	15	2	1	4.3	3.02	114	74	12	14.5	2320	290	104.4	82.4889	14	1	2	2	3	2	1	33.336	5.60582	2.58598	1.57745	5.12025	1.41131	84.1434
40	33.5	101	39	34.5	14	2	2	4.2	2.94	122	78	10.8	17	2450	306.25	110.25	87.1111	29	2	2	1	3	1	2	38.801	5.16179	2.97388	1.42229	5.55987	1.55809	89.0112
40	30.6	91	35	31.5	23	4	3	2.7	1.9	113	72	12.2	14.2	2080	260	93.6	73.9556	26	2	2	1	2	2	2	33.336	4.49575	2.5084	1.57745	5.12025	1.38873	66.063
38	30.3	90	34	30	22	4	3	2.6	1.88	111	70	12	14.5	2100	262.5	94.5	74.6667	28	2	2	1	2	2	2	31.15	4.49575	2.5084	1.57745	4.91337	1.33228	65.3676
36	31.2	94	36	32.5	19	3	2	3	2.12	115	73	12	14.5	2250	281.25	101.25	80	24	2	2	1	3	2	2	34.429	4.66226	2.58598	1.55159	5.17197	1.41131	70.9308
